# Supplementary material for: Associations with monetary values do not influence access to awareness for faces
Source: PeerJ. 2021 Mar 15;9:e10875. doi: 10.7717/peerj.10875 (PMC7971078; doi:10.7717/peerj.10875)
Supplement: Supplemental Information 1 — The columns of the data file contain the following information: (1) Subject ID. (2) Age. (3) Sex (1 = female, 2 = male). (4) Handedness (1 = right, 2 = left). (5) BCFS session (1 = before conditioning, 2 = after conditioning). (6) Trial number. (7) Face exemplar. (8) Associated value of the face stimulus in each trial. (9) Location (i.e., quadrant) of the face in each trial. (10) Participant’s response regarding the face location in each trial. (11) Response time in each trial. (12) Accuracy across the query trials in the first conditioning block. (13) Accuracy across the query trials in the second conditioning block. (14) Accuracy across the query trials in the third conditioning block. (15) Accuracy across the query trials in the fourth conditioning block. [file peerj-09-10875-s001.txt]

SubjectID	Age	Sex (1-female, 2-male)	Handedness (1-right, 2-left)	BCFS_session (1-pre, 2-post)	Trial_number	Face_exemplar	Face value	Target location	Response: location	Response: time (ms)	QueryTrialsAccuracy (block1)	QueryTrialsAccuracy (block2)	QueryTrialsAccuracy (block3)	QueryTrialsAccuracy (block4)
1	21	1	1	1	1	4	2.0	4	4	NaN	1.00	1.00	1.00	1.00
1	21	1	1	1	2	1	-0.1	4	4	3954.583334	1.00	1.00	1.00	1.00
1	21	1	1	1	3	3	0.1	3	3	10876.532353	1.00	1.00	1.00	1.00
1	21	1	1	1	4	1	-0.1	1	2	2570.429203	1.00	1.00	1.00	1.00
1	21	1	1	1	5	4	2.0	2	2	1420.819965	1.00	1.00	1.00	1.00
1	21	1	1	1	6	4	2.0	2	2	10030.732677	1.00	1.00	1.00	1.00
1	21	1	1	1	7	1	-0.1	2	2	3759.268008	1.00	1.00	1.00	1.00
1	21	1	1	1	8	1	-0.1	3	3	7653.294483	1.00	1.00	1.00	1.00
1	21	1	1	1	9	3	0.1	4	4	3914.393868	1.00	1.00	1.00	1.00
1	21	1	1	1	10	1	-0.1	2	2	3703.642781	1.00	1.00	1.00	1.00
1	21	1	1	1	11	4	2.0	4	4	6180.763477	1.00	1.00	1.00	1.00
1	21	1	1	1	12	1	-0.1	2	2	8009.683354	1.00	1.00	1.00	1.00
1	21	1	1	1	13	2	-2.0	4	4	3512.515976	1.00	1.00	1.00	1.00
1	21	1	1	1	14	1	-0.1	3	3	4238.134456	1.00	1.00	1.00	1.00
1	21	1	1	1	15	2	-2.0	2	2	9247.107384	1.00	1.00	1.00	1.00
1	21	1	1	1	16	3	0.1	3	3	13568.775082	1.00	1.00	1.00	1.00
1	21	1	1	1	17	4	2.0	3	3	6217.919037	1.00	1.00	1.00	1.00
1	21	1	1	1	18	2	-2.0	3	3	3507.453880	1.00	1.00	1.00	1.00
1	21	1	1	1	19	2	-2.0	3	3	4624.645032	1.00	1.00	1.00	1.00
1	21	1	1	1	20	4	2.0	2	2	4666.410116	1.00	1.00	1.00	1.00
1	21	1	1	1	21	2	-2.0	1	1	3724.064092	1.00	1.00	1.00	1.00
1	21	1	1	1	22	2	-2.0	3	3	7848.582152	1.00	1.00	1.00	1.00
1	21	1	1	1	23	1	-0.1	4	4	1919.206212	1.00	1.00	1.00	1.00
1	21	1	1	1	24	4	2.0	3	3	4340.525681	1.00	1.00	1.00	1.00
1	21	1	1	1	25	1	-0.1	3	3	6962.000198	1.00	1.00	1.00	1.00
1	21	1	1	1	26	3	0.1	2	2	10833.661820	1.00	1.00	1.00	1.00
1	21	1	1	1	27	1	-0.1	1	1	2533.530099	1.00	1.00	1.00	1.00
1	21	1	1	1	28	1	-0.1	4	4	9693.174971	1.00	1.00	1.00	1.00
1	21	1	1	1	29	3	0.1	3	3	12978.602588	1.00	1.00	1.00	1.00
1	21	1	1	1	30	1	-0.1	3	3	6489.031427	1.00	1.00	1.00	1.00
1	21	1	1	1	31	4	2.0	1	1	7290.494462	1.00	1.00	1.00	1.00
1	21	1	1	1	32	2	-2.0	2	2	2097.741193	1.00	1.00	1.00	1.00
1	21	1	1	1	33	3	0.1	1	1	4950.207079	1.00	1.00	1.00	1.00
1	21	1	1	1	34	4	2.0	1	1	3195.930488	1.00	1.00	1.00	1.00
1	21	1	1	1	35	2	-2.0	1	1	5783.644569	1.00	1.00	1.00	1.00
1	21	1	1	1	36	4	2.0	2	2	2626.472918	1.00	1.00	1.00	1.00
1	21	1	1	1	37	3	0.1	1	1	3202.969931	1.00	1.00	1.00	1.00
1	21	1	1	1	38	2	-2.0	1	1	3100.545181	1.00	1.00	1.00	1.00
1	21	1	1	1	39	2	-2.0	4	4	8172.135285	1.00	1.00	1.00	1.00
1	21	1	1	1	40	2	-2.0	4	4	2893.544571	1.00	1.00	1.00	1.00
1	21	1	1	1	41	2	-2.0	3	3	4498.792444	1.00	1.00	1.00	1.00
1	21	1	1	1	42	2	-2.0	3	3	4257.220680	1.00	1.00	1.00	1.00
1	21	1	1	1	43	3	0.1	4	4	3931.337083	1.00	1.00	1.00	1.00
1	21	1	1	1	44	4	2.0	4	4	3982.811503	1.00	1.00	1.00	1.00
1	21	1	1	1	45	4	2.0	3	3	3682.652404	1.00	1.00	1.00	1.00
1	21	1	1	1	46	1	-0.1	4	4	3072.987768	1.00	1.00	1.00	1.00
1	21	1	1	1	47	1	-0.1	2	2	4817.869869	1.00	1.00	1.00	1.00
1	21	1	1	1	48	3	0.1	2	2	3347.529085	1.00	1.00	1.00	1.00
1	21	1	1	1	49	4	2.0	1	1	2672.844733	1.00	1.00	1.00	1.00
1	21	1	1	1	50	3	0.1	2	2	2784.537141	1.00	1.00	1.00	1.00
1	21	1	1	1	51	4	2.0	2	2	5699.858502	1.00	1.00	1.00	1.00
1	21	1	1	1	52	2	-2.0	4	4	4585.582525	1.00	1.00	1.00	1.00
1	21	1	1	1	53	1	-0.1	3	3	5635.660119	1.00	1.00	1.00	1.00
1	21	1	1	1	54	2	-2.0	4	4	5659.807322	1.00	1.00	1.00	1.00
1	21	1	1	1	55	3	0.1	3	3	5276.166384	1.00	1.00	1.00	1.00
1	21	1	1	1	56	4	2.0	3	3	2540.494672	1.00	1.00	1.00	1.00
1	21	1	1	1	57	3	0.1	3	3	2328.081642	1.00	1.00	1.00	1.00
1	21	1	1	1	58	4	2.0	1	1	1733.110493	1.00	1.00	1.00	1.00
1	21	1	1	1	59	3	0.1	2	2	4164.086497	1.00	1.00	1.00	1.00
1	21	1	1	1	60	1	-0.1	3	3	3165.845100	1.00	1.00	1.00	1.00
1	21	1	1	1	61	4	2.0	4	4	4223.922035	1.00	1.00	1.00	1.00
1	21	1	1	1	62	4	2.0	4	4	6010.792712	1.00	1.00	1.00	1.00
1	21	1	1	1	63	3	0.1	1	1	2572.424708	1.00	1.00	1.00	1.00
1	21	1	1	1	64	4	2.0	2	2	2479.713204	1.00	1.00	1.00	1.00
1	21	1	1	1	65	4	2.0	3	3	2269.123310	1.00	1.00	1.00	1.00
1	21	1	1	1	66	3	0.1	4	4	2861.193532	1.00	1.00	1.00	1.00
1	21	1	1	1	67	3	0.1	1	1	4766.956135	1.00	1.00	1.00	1.00
1	21	1	1	1	68	3	0.1	4	4	4663.927399	1.00	1.00	1.00	1.00
1	21	1	1	1	69	4	2.0	1	1	3050.254432	1.00	1.00	1.00	1.00
1	21	1	1	1	70	2	-2.0	2	2	3584.906741	1.00	1.00	1.00	1.00
1	21	1	1	1	71	4	2.0	3	4	7262.291157	1.00	1.00	1.00	1.00
1	21	1	1	1	72	3	0.1	2	2	5669.233939	1.00	1.00	1.00	1.00
1	21	1	1	1	73	2	-2.0	2	2	2947.477962	1.00	1.00	1.00	1.00
1	21	1	1	1	74	2	-2.0	4	4	3050.258622	1.00	1.00	1.00	1.00
1	21	1	1	1	75	2	-2.0	1	1	2665.852504	1.00	1.00	1.00	1.00
1	21	1	1	1	76	1	-0.1	1	1	3033.579128	1.00	1.00	1.00	1.00
1	21	1	1	1	77	1	-0.1	2	2	3235.891154	1.00	1.00	1.00	1.00
1	21	1	1	1	78	3	0.1	1	1	6785.897090	1.00	1.00	1.00	1.00
1	21	1	1	1	79	1	-0.1	4	0	NaN	1.00	1.00	1.00	1.00
1	21	1	1	1	80	3	0.1	4	4	6755.318064	1.00	1.00	1.00	1.00
1	21	1	1	1	81	1	-0.1	1	1	2961.301506	1.00	1.00	1.00	1.00
1	21	1	1	1	82	1	-0.1	1	1	3821.474796	1.00	1.00	1.00	1.00
1	21	1	1	1	83	1	-0.1	2	2	1542.303002	1.00	1.00	1.00	1.00
1	21	1	1	1	84	3	0.1	1	1	6027.029972	1.00	1.00	1.00	1.00
1	21	1	1	1	85	3	0.1	3	3	3198.497016	1.00	1.00	1.00	1.00
1	21	1	1	1	86	2	-2.0	2	2	2775.077000	1.00	1.00	1.00	1.00
1	21	1	1	1	87	3	0.1	4	4	6708.308738	1.00	1.00	1.00	1.00
1	21	1	1	1	88	4	2.0	4	4	4584.466462	1.00	1.00	1.00	1.00
1	21	1	1	1	89	1	-0.1	4	4	4842.758786	1.00	1.00	1.00	1.00
1	21	1	1	1	90	2	-2.0	3	3	2099.938400	1.00	1.00	1.00	1.00
1	21	1	1	1	91	2	-2.0	1	1	2698.280927	1.00	1.00	1.00	1.00
1	21	1	1	1	92	1	-0.1	1	1	11912.181576	1.00	1.00	1.00	1.00
1	21	1	1	1	93	3	0.1	2	2	4357.230039	1.00	1.00	1.00	1.00
1	21	1	1	1	94	4	2.0	1	1	3250.268121	1.00	1.00	1.00	1.00
1	21	1	1	1	95	2	-2.0	1	1	2907.731569	1.00	1.00	1.00	1.00
1	21	1	1	1	96	2	-2.0	2	2	2233.588068	1.00	1.00	1.00	1.00
1	21	1	1	2	1	3	0.1	4	1	NaN	1.00	1.00	1.00	1.00
1	21	1	1	2	2	1	-0.1	3	3	2145.517098	1.00	1.00	1.00	1.00
1	21	1	1	2	3	1	-0.1	3	3	8021.499381	1.00	1.00	1.00	1.00
1	21	1	1	2	4	2	-2.0	2	2	3279.568772	1.00	1.00	1.00	1.00
1	21	1	1	2	5	2	-2.0	1	1	2302.887378	1.00	1.00	1.00	1.00
1	21	1	1	2	6	3	0.1	2	2	3700.499924	1.00	1.00	1.00	1.00
1	21	1	1	2	7	4	2.0	3	3	2793.923250	1.00	1.00	1.00	1.00
1	21	1	1	2	8	2	-2.0	4	4	2700.428965	1.00	1.00	1.00	1.00
1	21	1	1	2	9	3	0.1	2	2	4577.849699	1.00	1.00	1.00	1.00
1	21	1	1	2	10	4	2.0	1	1	2885.395770	1.00	1.00	1.00	1.00
1	21	1	1	2	11	1	-0.1	3	3	2640.742050	1.00	1.00	1.00	1.00
1	21	1	1	2	12	1	-0.1	4	4	3450.380984	1.00	1.00	1.00	1.00
1	21	1	1	2	13	4	2.0	1	1	2906.868331	1.00	1.00	1.00	1.00
1	21	1	1	2	14	2	-2.0	1	1	3160.302497	1.00	1.00	1.00	1.00
1	21	1	1	2	15	4	2.0	3	3	1893.373040	1.00	1.00	1.00	1.00
1	21	1	1	2	16	4	2.0	3	3	1986.942754	1.00	1.00	1.00	1.00
1	21	1	1	2	17	1	-0.1	4	4	4666.956834	1.00	1.00	1.00	1.00
1	21	1	1	2	18	4	2.0	4	4	2196.381384	1.00	1.00	1.00	1.00
1	21	1	1	2	19	3	0.1	1	1	1751.955346	1.00	1.00	1.00	1.00
1	21	1	1	2	20	2	-2.0	1	1	2282.946576	1.00	1.00	1.00	1.00
1	21	1	1	2	21	1	-0.1	2	2	3333.542392	1.00	1.00	1.00	1.00
1	21	1	1	2	22	3	0.1	4	4	2919.369641	1.00	1.00	1.00	1.00
1	21	1	1	2	23	3	0.1	3	3	1772.758828	1.00	1.00	1.00	1.00
1	21	1	1	2	24	4	2.0	1	1	2333.934900	1.00	1.00	1.00	1.00
1	21	1	1	2	25	1	-0.1	4	4	3003.047873	1.00	1.00	1.00	1.00
1	21	1	1	2	26	2	-2.0	3	3	7621.216384	1.00	1.00	1.00	1.00
1	21	1	1	2	27	2	-2.0	2	2	2509.927100	1.00	1.00	1.00	1.00
1	21	1	1	2	28	2	-2.0	3	3	1933.910315	1.00	1.00	1.00	1.00
1	21	1	1	2	29	3	0.1	1	1	1824.191343	1.00	1.00	1.00	1.00
1	21	1	1	2	30	1	-0.1	3	3	5161.858281	1.00	1.00	1.00	1.00
1	21	1	1	2	31	1	-0.1	1	1	3125.610937	1.00	1.00	1.00	1.00
1	21	1	1	2	32	1	-0.1	3	3	2732.231610	1.00	1.00	1.00	1.00
1	21	1	1	2	33	1	-0.1	4	4	5166.933786	1.00	1.00	1.00	1.00
1	21	1	1	2	34	4	2.0	2	2	2642.547307	1.00	1.00	1.00	1.00
1	21	1	1	2	35	4	2.0	2	2	2681.378779	1.00	1.00	1.00	1.00
1	21	1	1	2	36	3	0.1	3	3	1841.555840	1.00	1.00	1.00	1.00
1	21	1	1	2	37	3	0.1	3	3	3491.067161	1.00	1.00	1.00	1.00
1	21	1	1	2	38	2	-2.0	3	3	2133.570049	1.00	1.00	1.00	1.00
1	21	1	1	2	39	3	0.1	1	1	2535.972868	1.00	1.00	1.00	1.00
1	21	1	1	2	40	3	0.1	1	1	1924.382289	1.00	1.00	1.00	1.00
1	21	1	1	2	41	2	-2.0	1	1	3033.628855	1.00	1.00	1.00	1.00
1	21	1	1	2	42	3	0.1	1	1	2133.558036	1.00	1.00	1.00	1.00
1	21	1	1	2	43	2	-2.0	2	2	1840.093923	1.00	1.00	1.00	1.00
1	21	1	1	2	44	4	2.0	3	3	2854.838813	1.00	1.00	1.00	1.00
1	21	1	1	2	45	4	2.0	4	4	2287.604430	1.00	1.00	1.00	1.00
1	21	1	1	2	46	4	2.0	1	1	2063.190992	1.00	1.00	1.00	1.00
1	21	1	1	2	47	1	-0.1	2	2	2286.981725	1.00	1.00	1.00	1.00
1	21	1	1	2	48	1	-0.1	2	2	2996.451504	1.00	1.00	1.00	1.00
1	21	1	1	2	49	2	-2.0	3	3	3479.012556	1.00	1.00	1.00	1.00
1	21	1	1	2	50	3	0.1	1	1	4383.293128	1.00	1.00	1.00	1.00
1	21	1	1	2	51	3	0.1	4	4	3257.451436	1.00	1.00	1.00	1.00
1	21	1	1	2	52	4	2.0	2	2	2793.788317	1.00	1.00	1.00	1.00
1	21	1	1	2	53	1	-0.1	2	2	1947.836108	1.00	1.00	1.00	1.00
1	21	1	1	2	54	1	-0.1	1	1	3209.049474	1.00	1.00	1.00	1.00
1	21	1	1	2	55	3	0.1	4	4	2659.178192	1.00	1.00	1.00	1.00
1	21	1	1	2	56	4	2.0	1	1	1852.417276	1.00	1.00	1.00	1.00
1	21	1	1	2	57	2	-2.0	4	4	3068.941723	1.00	1.00	1.00	1.00
1	21	1	1	2	58	2	-2.0	2	2	2522.856117	1.00	1.00	1.00	1.00
1	21	1	1	2	59	2	-2.0	2	2	1702.060737	1.00	1.00	1.00	1.00
1	21	1	1	2	60	4	2.0	1	1	1726.459368	1.00	1.00	1.00	1.00
1	21	1	1	2	61	4	2.0	4	4	2055.937836	1.00	1.00	1.00	1.00
1	21	1	1	2	62	1	-0.1	2	2	3733.496855	1.00	1.00	1.00	1.00
1	21	1	1	2	63	1	-0.1	1	1	2751.953391	1.00	1.00	1.00	1.00
1	21	1	1	2	64	2	-2.0	1	1	1587.195859	1.00	1.00	1.00	1.00
1	21	1	1	2	65	1	-0.1	1	1	9100.287886	1.00	1.00	1.00	1.00
1	21	1	1	2	66	2	-2.0	4	4	3133.622569	1.00	1.00	1.00	1.00
1	21	1	1	2	67	2	-2.0	3	3	2170.884288	1.00	1.00	1.00	1.00
1	21	1	1	2	68	3	0.1	2	2	2126.235876	1.00	1.00	1.00	1.00
1	21	1	1	2	69	4	2.0	3	3	1652.071702	1.00	1.00	1.00	1.00
1	21	1	1	2	70	2	-2.0	2	2	2282.308226	1.00	1.00	1.00	1.00
1	21	1	1	2	71	1	-0.1	3	3	7777.774829	1.00	1.00	1.00	1.00
1	21	1	1	2	72	2	-2.0	4	4	4749.139625	1.00	1.00	1.00	1.00
1	21	1	1	2	73	1	-0.1	2	2	3505.785791	1.00	1.00	1.00	1.00
1	21	1	1	2	74	2	-2.0	4	4	5120.510847	1.00	1.00	1.00	1.00
1	21	1	1	2	75	4	2.0	4	4	2573.502778	1.00	1.00	1.00	1.00
1	21	1	1	2	76	4	2.0	2	2	2121.557628	1.00	1.00	1.00	1.00
1	21	1	1	2	77	3	0.1	4	4	2751.079537	1.00	1.00	1.00	1.00
1	21	1	1	2	78	2	-2.0	1	1	3019.283456	1.00	1.00	1.00	1.00
1	21	1	1	2	79	1	-0.1	1	1	4124.271381	1.00	1.00	1.00	1.00
1	21	1	1	2	80	4	2.0	4	4	2673.772784	1.00	1.00	1.00	1.00
1	21	1	1	2	81	2	-2.0	4	4	2545.171244	1.00	1.00	1.00	1.00
1	21	1	1	2	82	4	2.0	3	3	2377.302981	1.00	1.00	1.00	1.00
1	21	1	1	2	83	3	0.1	2	2	2583.991820	1.00	1.00	1.00	1.00
1	21	1	1	2	84	3	0.1	2	2	4115.471938	1.00	1.00	1.00	1.00
1	21	1	1	2	85	3	0.1	4	4	3608.521195	1.00	1.00	1.00	1.00
1	21	1	1	2	86	4	2.0	2	2	3237.327370	1.00	1.00	1.00	1.00
1	21	1	1	2	87	3	0.1	2	2	3227.609654	1.00	1.00	1.00	1.00
1	21	1	1	2	88	4	2.0	2	2	2433.624944	1.00	1.00	1.00	1.00
1	21	1	1	2	89	1	-0.1	4	4	3798.354539	1.00	1.00	1.00	1.00
1	21	1	1	2	90	1	-0.1	1	1	3208.278426	1.00	1.00	1.00	1.00
1	21	1	1	2	91	3	0.1	3	3	3013.491379	1.00	1.00	1.00	1.00
1	21	1	1	2	92	3	0.1	3	3	3396.283327	1.00	1.00	1.00	1.00
1	21	1	1	2	93	4	2.0	4	4	3850.541060	1.00	1.00	1.00	1.00
1	21	1	1	2	94	1	-0.1	4	4	4359.465519	1.00	1.00	1.00	1.00
1	21	1	1	2	95	2	-2.0	3	3	2016.953272	1.00	1.00	1.00	1.00
1	21	1	1	2	96	3	0.1	3	3	5187.450919	1.00	1.00	1.00	1.00
2	26	2	1	1	1	4	0.1	4	1	NaN	1.00	1.00	1.00	1.00
2	26	2	1	1	2	1	-0.1	4	4	3876.900556	1.00	1.00	1.00	1.00
2	26	2	1	1	3	3	2.0	3	0	NaN	1.00	1.00	1.00	1.00
2	26	2	1	1	4	1	-0.1	1	2	4700.035060	1.00	1.00	1.00	1.00
2	26	2	1	1	5	4	0.1	2	2	1586.039566	1.00	1.00	1.00	1.00
2	26	2	1	1	6	4	0.1	2	2	1942.349097	1.00	1.00	1.00	1.00
2	26	2	1	1	7	1	-0.1	2	1	3608.912027	1.00	1.00	1.00	1.00
2	26	2	1	1	8	1	-0.1	3	4	2987.667148	1.00	1.00	1.00	1.00
2	26	2	1	1	9	3	2.0	4	4	1735.564716	1.00	1.00	1.00	1.00
2	26	2	1	1	10	1	-0.1	2	2	1795.018641	1.00	1.00	1.00	1.00
2	26	2	1	1	11	4	0.1	4	4	1765.571323	1.00	1.00	1.00	1.00
2	26	2	1	1	12	1	-0.1	2	2	1463.857278	1.00	1.00	1.00	1.00
2	26	2	1	1	13	2	-2.0	4	4	1516.857031	1.00	1.00	1.00	1.00
2	26	2	1	1	14	1	-0.1	3	3	1716.823786	1.00	1.00	1.00	1.00
2	26	2	1	1	15	2	-2.0	2	2	1452.372857	1.00	1.00	1.00	1.00
2	26	2	1	1	16	3	2.0	3	4	2412.072484	1.00	1.00	1.00	1.00
2	26	2	1	1	17	4	0.1	3	3	3398.736990	1.00	1.00	1.00	1.00
2	26	2	1	1	18	2	-2.0	3	3	1194.552101	1.00	1.00	1.00	1.00
2	26	2	1	1	19	2	-2.0	3	3	1116.879101	1.00	1.00	1.00	1.00
2	26	2	1	1	20	4	0.1	2	2	1347.011422	1.00	1.00	1.00	1.00
2	26	2	1	1	21	2	-2.0	1	1	1838.931484	1.00	1.00	1.00	1.00
2	26	2	1	1	22	2	-2.0	3	3	2343.500361	1.00	1.00	1.00	1.00
2	26	2	1	1	23	1	-0.1	4	4	2572.799057	1.00	1.00	1.00	1.00
2	26	2	1	1	24	4	0.1	3	3	1895.588685	1.00	1.00	1.00	1.00
2	26	2	1	1	25	1	-0.1	3	4	1617.013615	1.00	1.00	1.00	1.00
2	26	2	1	1	26	3	2.0	2	2	1089.863097	1.00	1.00	1.00	1.00
2	26	2	1	1	27	1	-0.1	1	1	1416.915558	1.00	1.00	1.00	1.00
2	26	2	1	1	28	1	-0.1	4	4	1233.206734	1.00	1.00	1.00	1.00
2	26	2	1	1	29	3	2.0	3	3	2468.444174	1.00	1.00	1.00	1.00
2	26	2	1	1	30	1	-0.1	3	3	2130.776677	1.00	1.00	1.00	1.00
2	26	2	1	1	31	4	0.1	1	1	1456.484833	1.00	1.00	1.00	1.00
2	26	2	1	1	32	2	-2.0	2	2	2916.505031	1.00	1.00	1.00	1.00
2	26	2	1	1	33	3	2.0	1	1	1223.790733	1.00	1.00	1.00	1.00
2	26	2	1	1	34	4	0.1	1	1	1223.982378	1.00	1.00	1.00	1.00
2	26	2	1	1	35	2	-2.0	1	1	1819.166402	1.00	1.00	1.00	1.00
2	26	2	1	1	36	4	0.1	2	2	1277.414588	1.00	1.00	1.00	1.00
2	26	2	1	1	37	3	2.0	1	1	1416.835380	1.00	1.00	1.00	1.00
2	26	2	1	1	38	2	-2.0	1	1	1333.065236	1.00	1.00	1.00	1.00
2	26	2	1	1	39	2	-2.0	4	4	2923.932511	1.00	1.00	1.00	1.00
2	26	2	1	1	40	2	-2.0	4	4	1257.275436	1.00	1.00	1.00	1.00
2	26	2	1	1	41	2	-2.0	3	4	1793.209193	1.00	1.00	1.00	1.00
2	26	2	1	1	42	2	-2.0	3	3	4483.567325	1.00	1.00	1.00	1.00
2	26	2	1	1	43	3	2.0	4	4	1523.859317	1.00	1.00	1.00	1.00
2	26	2	1	1	44	4	0.1	4	4	1561.121874	1.00	1.00	1.00	1.00
2	26	2	1	1	45	4	0.1	3	1	1453.904896	1.00	1.00	1.00	1.00
2	26	2	1	1	46	1	-0.1	4	4	1526.326949	1.00	1.00	1.00	1.00
2	26	2	1	1	47	1	-0.1	2	2	1651.859105	1.00	1.00	1.00	1.00
2	26	2	1	1	48	3	2.0	2	2	1700.387340	1.00	1.00	1.00	1.00
2	26	2	1	1	49	4	0.1	1	1	1426.171203	1.00	1.00	1.00	1.00
2	26	2	1	1	50	3	2.0	2	2	1339.931192	1.00	1.00	1.00	1.00
2	26	2	1	1	51	4	0.1	2	2	1144.757783	1.00	1.00	1.00	1.00
2	26	2	1	1	52	2	-2.0	4	4	1516.863177	1.00	1.00	1.00	1.00
2	26	2	1	1	53	1	-0.1	3	3	1355.237048	1.00	1.00	1.00	1.00
2	26	2	1	1	54	2	-2.0	4	4	2079.537204	1.00	1.00	1.00	1.00
2	26	2	1	1	55	3	2.0	3	3	1551.753924	1.00	1.00	1.00	1.00
2	26	2	1	1	56	4	0.1	3	3	1132.186074	1.00	1.00	1.00	1.00
2	26	2	1	1	57	3	2.0	3	3	1516.831050	1.00	1.00	1.00	1.00
2	26	2	1	1	58	4	0.1	1	1	975.206905	1.00	1.00	1.00	1.00
2	26	2	1	1	59	3	2.0	2	2	1475.928924	1.00	1.00	1.00	1.00
2	26	2	1	1	60	1	-0.1	3	3	1477.727477	1.00	1.00	1.00	1.00
2	26	2	1	1	61	4	0.1	4	4	1595.624584	1.00	1.00	1.00	1.00
2	26	2	1	1	62	4	0.1	4	4	1326.202632	1.00	1.00	1.00	1.00
2	26	2	1	1	63	3	2.0	1	1	1164.228135	1.00	1.00	1.00	1.00
2	26	2	1	1	64	4	0.1	2	2	1128.550416	1.00	1.00	1.00	1.00
2	26	2	1	1	65	4	0.1	3	3	1294.278183	1.00	1.00	1.00	1.00
2	26	2	1	1	66	3	2.0	4	4	1216.859405	1.00	1.00	1.00	1.00
2	26	2	1	1	67	3	2.0	1	1	1516.838034	1.00	1.00	1.00	1.00
2	26	2	1	1	68	3	2.0	4	4	1474.532657	1.00	1.00	1.00	1.00
2	26	2	1	1	69	4	0.1	1	1	1377.550219	1.00	1.00	1.00	1.00
2	26	2	1	1	70	2	-2.0	2	2	1094.069218	1.00	1.00	1.00	1.00
2	26	2	1	1	71	4	0.1	3	3	1973.087920	1.00	1.00	1.00	1.00
2	26	2	1	1	72	3	2.0	2	2	1384.921827	1.00	1.00	1.00	1.00
2	26	2	1	1	73	2	-2.0	2	2	1347.183231	1.00	1.00	1.00	1.00
2	26	2	1	1	74	2	-2.0	4	4	2933.535966	1.00	1.00	1.00	1.00
2	26	2	1	1	75	2	-2.0	1	1	1349.383232	1.00	1.00	1.00	1.00
2	26	2	1	1	76	1	-0.1	1	1	977.811146	1.00	1.00	1.00	1.00
2	26	2	1	1	77	1	-0.1	2	2	1277.309267	1.00	1.00	1.00	1.00
2	26	2	1	1	78	3	2.0	1	1	2517.519685	1.00	1.00	1.00	1.00
2	26	2	1	1	79	1	-0.1	4	4	1555.318344	1.00	1.00	1.00	1.00
2	26	2	1	1	80	3	2.0	4	4	1654.490724	1.00	1.00	1.00	1.00
2	26	2	1	1	81	1	-0.1	1	1	1288.785586	1.00	1.00	1.00	1.00
2	26	2	1	1	82	1	-0.1	1	1	1784.298563	1.00	1.00	1.00	1.00
2	26	2	1	1	83	1	-0.1	2	2	2393.959009	1.00	1.00	1.00	1.00
2	26	2	1	1	84	3	2.0	1	1	1628.403051	1.00	1.00	1.00	1.00
2	26	2	1	1	85	3	2.0	3	3	1581.007921	1.00	1.00	1.00	1.00
2	26	2	1	1	86	2	-2.0	2	2	1449.199549	1.00	1.00	1.00	1.00
2	26	2	1	1	87	3	2.0	4	4	3067.700224	1.00	1.00	1.00	1.00
2	26	2	1	1	88	4	0.1	4	4	1179.621153	1.00	1.00	1.00	1.00
2	26	2	1	1	89	1	-0.1	4	4	1693.850755	1.00	1.00	1.00	1.00
2	26	2	1	1	90	2	-2.0	3	3	1616.900472	1.00	1.00	1.00	1.00
2	26	2	1	1	91	2	-2.0	1	1	1016.990707	1.00	1.00	1.00	1.00
2	26	2	1	1	92	1	-0.1	1	1	1343.553161	1.00	1.00	1.00	1.00
2	26	2	1	1	93	3	2.0	2	2	1173.120606	1.00	1.00	1.00	1.00
2	26	2	1	1	94	4	0.1	1	1	1328.461299	1.00	1.00	1.00	1.00
2	26	2	1	1	95	2	-2.0	1	1	1558.530484	1.00	1.00	1.00	1.00
2	26	2	1	1	96	2	-2.0	2	2	1371.318142	1.00	1.00	1.00	1.00
2	26	2	1	2	1	3	2.0	4	4	NaN	1.00	1.00	1.00	1.00
2	26	2	1	2	2	1	-0.1	3	3	1562.779906	1.00	1.00	1.00	1.00
2	26	2	1	2	3	3	2.0	1	2	2607.257347	1.00	1.00	1.00	1.00
2	26	2	1	2	4	1	-0.1	3	3	1703.457842	1.00	1.00	1.00	1.00
2	26	2	1	2	5	1	-0.1	2	2	1316.901450	1.00	1.00	1.00	1.00
2	26	2	1	2	6	2	-2.0	2	2	1485.780735	1.00	1.00	1.00	1.00
2	26	2	1	2	7	3	2.0	2	2	1268.169837	1.00	1.00	1.00	1.00
2	26	2	1	2	8	4	0.1	1	1	1516.862618	1.00	1.00	1.00	1.00
2	26	2	1	2	9	4	0.1	3	3	1111.767278	1.00	1.00	1.00	1.00
2	26	2	1	2	10	1	-0.1	2	2	1116.878821	1.00	1.00	1.00	1.00
2	26	2	1	2	11	3	2.0	1	1	1737.863891	1.00	1.00	1.00	1.00
2	26	2	1	2	12	3	2.0	4	4	1166.892161	1.00	1.00	1.00	1.00
2	26	2	1	2	13	2	-2.0	2	2	1458.667233	1.00	1.00	1.00	1.00
2	26	2	1	2	14	4	0.1	4	4	1057.562623	1.00	1.00	1.00	1.00
2	26	2	1	2	15	2	-2.0	4	4	1132.101706	1.00	1.00	1.00	1.00
2	26	2	1	2	16	1	-0.1	2	2	1116.791101	1.00	1.00	1.00	1.00
2	26	2	1	2	17	4	0.1	1	1	1156.477988	1.00	1.00	1.00	1.00
2	26	2	1	2	18	3	2.0	4	2	880.462740	1.00	1.00	1.00	1.00
2	26	2	1	2	19	1	-0.1	4	4	1327.140461	1.00	1.00	1.00	1.00
2	26	2	1	2	20	4	0.1	3	3	1356.308134	1.00	1.00	1.00	1.00
2	26	2	1	2	21	3	2.0	3	3	1154.212616	1.00	1.00	1.00	1.00
2	26	2	1	2	22	4	0.1	2	2	1216.795710	1.00	1.00	1.00	1.00
2	26	2	1	2	23	3	2.0	2	2	951.831029	1.00	1.00	1.00	1.00
2	26	2	1	2	24	2	-2.0	4	4	1347.460362	1.00	1.00	1.00	1.00
2	26	2	1	2	25	4	0.1	4	4	1240.167396	1.00	1.00	1.00	1.00
2	26	2	1	2	26	1	-0.1	1	1	1216.853539	1.00	1.00	1.00	1.00
2	26	2	1	2	27	3	2.0	3	3	2242.761580	1.00	1.00	1.00	1.00
2	26	2	1	2	28	1	-0.1	3	3	2133.567814	1.00	1.00	1.00	1.00
2	26	2	1	2	29	1	-0.1	1	1	2407.654045	1.00	1.00	1.00	1.00
2	26	2	1	2	30	1	-0.1	2	2	1849.020476	1.00	1.00	1.00	1.00
2	26	2	1	2	31	2	-2.0	2	2	1116.829653	1.00	1.00	1.00	1.00
2	26	2	1	2	32	3	2.0	4	4	1877.269038	1.00	1.00	1.00	1.00
2	26	2	1	2	33	1	-0.1	4	4	1077.323794	1.00	1.00	1.00	1.00
2	26	2	1	2	34	1	-0.1	1	1	1082.955236	1.00	1.00	1.00	1.00
2	26	2	1	2	35	1	-0.1	4	4	1761.221049	1.00	1.00	1.00	1.00
2	26	2	1	2	36	2	-2.0	3	3	1173.666765	1.00	1.00	1.00	1.00
2	26	2	1	2	37	2	-2.0	3	3	1105.034578	1.00	1.00	1.00	1.00
2	26	2	1	2	38	1	-0.1	3	3	2871.147031	1.00	1.00	1.00	1.00
2	26	2	1	2	39	4	0.1	2	2	1326.647102	1.00	1.00	1.00	1.00
2	26	2	1	2	40	2	-2.0	2	2	1243.745225	1.00	1.00	1.00	1.00
2	26	2	1	2	41	4	0.1	1	2	604.771277	1.00	1.00	1.00	1.00
2	26	2	1	2	42	3	2.0	1	1	1216.040866	1.00	1.00	1.00	1.00
2	26	2	1	2	43	1	-0.1	3	3	1432.577604	1.00	1.00	1.00	1.00
2	26	2	1	2	44	4	0.1	2	2	1857.532731	1.00	1.00	1.00	1.00
2	26	2	1	2	45	3	2.0	4	4	1449.454609	1.00	1.00	1.00	1.00
2	26	2	1	2	46	1	-0.1	4	4	1177.965356	1.00	1.00	1.00	1.00
2	26	2	1	2	47	3	2.0	3	3	1517.459901	1.00	1.00	1.00	1.00
2	26	2	1	2	48	1	-0.1	1	1	1033.726633	1.00	1.00	1.00	1.00
2	26	2	1	2	49	1	-0.1	2	2	1316.844180	1.00	1.00	1.00	1.00
2	26	2	1	2	50	1	-0.1	1	1	1793.578234	1.00	1.00	1.00	1.00
2	26	2	1	2	51	3	2.0	3	3	2611.790605	1.00	1.00	1.00	1.00
2	26	2	1	2	52	3	2.0	2	2	1643.779307	1.00	1.00	1.00	1.00
2	26	2	1	2	53	2	-2.0	1	1	1453.578318	1.00	1.00	1.00	1.00
2	26	2	1	2	54	3	2.0	4	4	1574.947095	1.00	1.00	1.00	1.00
2	26	2	1	2	55	1	-0.1	3	3	1673.841787	1.00	1.00	1.00	1.00
2	26	2	1	2	56	2	-2.0	4	4	1158.657595	1.00	1.00	1.00	1.00
2	26	2	1	2	57	2	-2.0	3	3	2457.748401	1.00	1.00	1.00	1.00
2	26	2	1	2	58	4	0.1	4	4	2289.518081	1.00	1.00	1.00	1.00
2	26	2	1	2	59	2	-2.0	1	1	1180.997864	1.00	1.00	1.00	1.00
2	26	2	1	2	60	3	2.0	2	2	1378.390270	1.00	1.00	1.00	1.00
2	26	2	1	2	61	1	-0.1	4	4	1864.424668	1.00	1.00	1.00	1.00
2	26	2	1	2	62	2	-2.0	4	4	1916.053856	1.00	1.00	1.00	1.00
2	26	2	1	2	63	4	0.1	1	1	1028.355280	1.00	1.00	1.00	1.00
2	26	2	1	2	64	4	0.1	1	1	2156.777747	1.00	1.00	1.00	1.00
2	26	2	1	2	65	2	-2.0	1	1	1288.003364	1.00	1.00	1.00	1.00
2	26	2	1	2	66	3	2.0	3	3	1422.939508	1.00	1.00	1.00	1.00
2	26	2	1	2	67	3	2.0	1	1	1217.004675	1.00	1.00	1.00	1.00
2	26	2	1	2	68	2	-2.0	1	1	1040.388094	1.00	1.00	1.00	1.00
2	26	2	1	2	69	3	2.0	1	1	2137.602405	1.00	1.00	1.00	1.00
2	26	2	1	2	70	1	-0.1	1	1	1681.176518	1.00	1.00	1.00	1.00
2	26	2	1	2	71	2	-2.0	4	4	1343.842863	1.00	1.00	1.00	1.00
2	26	2	1	2	72	2	-2.0	4	4	3906.721664	1.00	1.00	1.00	1.00
2	26	2	1	2	73	3	2.0	2	2	1273.371616	1.00	1.00	1.00	1.00
2	26	2	1	2	74	1	-0.1	2	2	1832.914798	1.00	1.00	1.00	1.00
2	26	2	1	2	75	2	-2.0	3	3	2361.152884	1.00	1.00	1.00	1.00
2	26	2	1	2	76	4	0.1	2	2	1327.191584	1.00	1.00	1.00	1.00
2	26	2	1	2	77	2	-2.0	2	2	1022.407876	1.00	1.00	1.00	1.00
2	26	2	1	2	78	4	0.1	3	3	1261.780478	1.00	1.00	1.00	1.00
2	26	2	1	2	79	3	2.0	2	2	1260.167424	1.00	1.00	1.00	1.00
2	26	2	1	2	80	4	0.1	4	4	1661.429595	1.00	1.00	1.00	1.00
2	26	2	1	2	81	2	-2.0	1	1	1421.799139	1.00	1.00	1.00	1.00
2	26	2	1	2	82	4	0.1	4	4	1383.073826	1.00	1.00	1.00	1.00
2	26	2	1	2	83	4	0.1	1	1	1116.914021	1.00	1.00	1.00	1.00
2	26	2	1	2	84	4	0.1	3	3	1568.238980	1.00	1.00	1.00	1.00
2	26	2	1	2	85	4	0.1	4	4	1243.216107	1.00	1.00	1.00	1.00
2	26	2	1	2	86	2	-2.0	1	1	1619.315304	1.00	1.00	1.00	1.00
2	26	2	1	2	87	4	0.1	2	2	1555.985467	1.00	1.00	1.00	1.00
2	26	2	1	2	88	2	-2.0	3	3	1954.370178	1.00	1.00	1.00	1.00
2	26	2	1	2	89	4	0.1	3	3	1816.637031	1.00	1.00	1.00	1.00
2	26	2	1	2	90	1	-0.1	4	4	1817.748066	1.00	1.00	1.00	1.00
2	26	2	1	2	91	2	-2.0	2	2	1357.249315	1.00	1.00	1.00	1.00
2	26	2	1	2	92	3	2.0	3	3	2345.520730	1.00	1.00	1.00	1.00
2	26	2	1	2	93	4	0.1	2	2	1231.580550	1.00	1.00	1.00	1.00
2	26	2	1	2	94	2	-2.0	3	3	1989.796748	1.00	1.00	1.00	1.00
2	26	2	1	2	95	4	0.1	3	3	1516.013069	1.00	1.00	1.00	1.00
2	26	2	1	2	96	3	2.0	1	1	1300.968140	1.00	1.00	1.00	1.00
3	23	2	1	1	1	4	2.0	4	2	NaN	1.00	0.75	1.00	1.00
3	23	2	1	1	2	1	-0.1	4	4	4483.542182	1.00	0.75	1.00	1.00
3	23	2	1	1	3	3	-2.0	3	4	7547.219828	1.00	0.75	1.00	1.00
3	23	2	1	1	4	1	-0.1	1	2	2065.225050	1.00	0.75	1.00	1.00
3	23	2	1	1	5	4	2.0	2	2	1802.059480	1.00	0.75	1.00	1.00
3	23	2	1	1	6	4	2.0	2	1	3300.592952	1.00	0.75	1.00	1.00
3	23	2	1	1	7	1	-0.1	2	1	3379.577013	1.00	0.75	1.00	1.00
3	23	2	1	1	8	1	-0.1	3	4	2613.920764	1.00	0.75	1.00	1.00
3	23	2	1	1	9	3	-2.0	4	3	2151.483778	1.00	0.75	1.00	1.00
3	23	2	1	1	10	1	-0.1	2	1	2067.366942	1.00	0.75	1.00	1.00
3	23	2	1	1	11	4	2.0	4	4	1613.117030	1.00	0.75	1.00	1.00
3	23	2	1	1	12	1	-0.1	2	2	1437.975776	1.00	0.75	1.00	1.00
3	23	2	1	1	13	2	0.1	4	4	1221.488206	1.00	0.75	1.00	1.00
3	23	2	1	1	14	1	-0.1	3	3	1488.566843	1.00	0.75	1.00	1.00
3	23	2	1	1	15	2	0.1	2	1	2024.438022	1.00	0.75	1.00	1.00
3	23	2	1	1	16	3	-2.0	3	4	2170.360479	1.00	0.75	1.00	1.00
3	23	2	1	1	17	4	2.0	3	4	2438.275814	1.00	0.75	1.00	1.00
3	23	2	1	1	18	2	0.1	3	3	2279.263985	1.00	0.75	1.00	1.00
3	23	2	1	1	19	2	0.1	3	3	1685.270614	1.00	0.75	1.00	1.00
3	23	2	1	1	20	4	2.0	2	2	1580.695871	1.00	0.75	1.00	1.00
3	23	2	1	1	21	2	0.1	1	2	2216.880358	1.00	0.75	1.00	1.00
3	23	2	1	1	22	2	0.1	3	4	1474.796657	1.00	0.75	1.00	1.00
3	23	2	1	1	23	1	-0.1	4	4	1729.331521	1.00	0.75	1.00	1.00
3	23	2	1	1	24	4	2.0	3	4	3615.623773	1.00	0.75	1.00	1.00
3	23	2	1	1	25	1	-0.1	3	4	3352.738407	1.00	0.75	1.00	1.00
3	23	2	1	1	26	3	-2.0	2	1	4333.480373	1.00	0.75	1.00	1.00
3	23	2	1	1	27	1	-0.1	1	1	1417.035405	1.00	0.75	1.00	1.00
3	23	2	1	1	28	1	-0.1	4	3	3350.245352	1.00	0.75	1.00	1.00
3	23	2	1	1	29	3	-2.0	3	4	3879.590842	1.00	0.75	1.00	1.00
3	23	2	1	1	30	1	-0.1	3	4	4966.661964	1.00	0.75	1.00	1.00
3	23	2	1	1	31	4	2.0	1	2	5066.039958	1.00	0.75	1.00	1.00
3	23	2	1	1	32	2	0.1	2	2	1675.224644	1.00	0.75	1.00	1.00
3	23	2	1	1	33	3	-2.0	1	1	2347.606190	1.00	0.75	1.00	1.00
3	23	2	1	1	34	4	2.0	1	1	1616.814986	1.00	0.75	1.00	1.00
3	23	2	1	1	35	2	0.1	1	2	4634.048182	1.00	0.75	1.00	1.00
3	23	2	1	1	36	4	2.0	2	2	1699.369054	1.00	0.75	1.00	1.00
3	23	2	1	1	37	3	-2.0	1	1	2490.804558	1.00	0.75	1.00	1.00
3	23	2	1	1	38	2	0.1	1	1	2266.348097	1.00	0.75	1.00	1.00
3	23	2	1	1	39	2	0.1	4	4	5866.913532	1.00	0.75	1.00	1.00
3	23	2	1	1	40	2	0.1	4	4	2097.258450	1.00	0.75	1.00	1.00
3	23	2	1	1	41	2	0.1	3	3	5399.467809	1.00	0.75	1.00	1.00
3	23	2	1	1	42	2	0.1	3	3	5338.264221	1.00	0.75	1.00	1.00
3	23	2	1	1	43	3	-2.0	4	4	2054.468655	1.00	0.75	1.00	1.00
3	23	2	1	1	44	4	2.0	4	4	2366.862269	1.00	0.75	1.00	1.00
3	23	2	1	1	45	4	2.0	3	3	1554.253683	1.00	0.75	1.00	1.00
3	23	2	1	1	46	1	-0.1	4	4	1640.100069	1.00	0.75	1.00	1.00
3	23	2	1	1	47	1	-0.1	2	2	1849.123282	1.00	0.75	1.00	1.00
3	23	2	1	1	48	3	-2.0	2	2	1577.717280	1.00	0.75	1.00	1.00
3	23	2	1	1	49	4	2.0	1	1	1749.286851	1.00	0.75	1.00	1.00
3	23	2	1	1	50	3	-2.0	2	2	2801.930134	1.00	0.75	1.00	1.00
3	23	2	1	1	51	4	2.0	2	2	1787.635021	1.00	0.75	1.00	1.00
3	23	2	1	1	52	2	0.1	4	4	2254.905582	1.00	0.75	1.00	1.00
3	23	2	1	1	53	1	-0.1	3	3	1728.456829	1.00	0.75	1.00	1.00
3	23	2	1	1	54	2	0.1	4	4	2233.586392	1.00	0.75	1.00	1.00
3	23	2	1	1	55	3	-2.0	3	3	2119.270187	1.00	0.75	1.00	1.00
3	23	2	1	1	56	4	2.0	3	3	2501.222083	1.00	0.75	1.00	1.00
3	23	2	1	1	57	3	-2.0	3	3	2490.620177	1.00	0.75	1.00	1.00
3	23	2	1	1	58	4	2.0	1	1	1690.567377	1.00	0.75	1.00	1.00
3	23	2	1	1	59	3	-2.0	2	2	1921.531647	1.00	0.75	1.00	1.00
3	23	2	1	1	60	1	-0.1	3	3	2071.460479	1.00	0.75	1.00	1.00
3	23	2	1	1	61	4	2.0	4	4	1623.792409	1.00	0.75	1.00	1.00
3	23	2	1	1	62	4	2.0	4	4	2681.143833	1.00	0.75	1.00	1.00
3	23	2	1	1	63	3	-2.0	1	1	1576.958803	1.00	0.75	1.00	1.00
3	23	2	1	1	64	4	2.0	2	2	2603.025245	1.00	0.75	1.00	1.00
3	23	2	1	1	65	4	2.0	3	3	1670.093545	1.00	0.75	1.00	1.00
3	23	2	1	1	66	3	-2.0	4	4	2069.953583	1.00	0.75	1.00	1.00
3	23	2	1	1	67	3	-2.0	1	1	1901.368470	1.00	0.75	1.00	1.00
3	23	2	1	1	68	3	-2.0	4	4	1740.006342	1.00	0.75	1.00	1.00
3	23	2	1	1	69	4	2.0	1	1	2042.293643	1.00	0.75	1.00	1.00
3	23	2	1	1	70	2	0.1	2	2	7201.350451	1.00	0.75	1.00	1.00
3	23	2	1	1	71	4	2.0	3	3	2533.449363	1.00	0.75	1.00	1.00
3	23	2	1	1	72	3	-2.0	2	2	2673.325520	1.00	0.75	1.00	1.00
3	23	2	1	1	73	2	0.1	2	2	1933.570328	1.00	0.75	1.00	1.00
3	23	2	1	1	74	2	0.1	4	4	3264.165138	1.00	0.75	1.00	1.00
3	23	2	1	1	75	2	0.1	1	1	2158.308388	1.00	0.75	1.00	1.00
3	23	2	1	1	76	1	-0.1	1	1	1852.032870	1.00	0.75	1.00	1.00
3	23	2	1	1	77	1	-0.1	2	2	1444.881123	1.00	0.75	1.00	1.00
3	23	2	1	1	78	3	-2.0	1	1	1516.865691	1.00	0.75	1.00	1.00
3	23	2	1	1	79	1	-0.1	4	4	3401.271670	1.00	0.75	1.00	1.00
3	23	2	1	1	80	3	-2.0	4	4	1516.845018	1.00	0.75	1.00	1.00
3	23	2	1	1	81	1	-0.1	1	1	1491.697408	1.00	0.75	1.00	1.00
3	23	2	1	1	82	1	-0.1	1	1	1594.909409	1.00	0.75	1.00	1.00
3	23	2	1	1	83	1	-0.1	2	2	1812.563887	1.00	0.75	1.00	1.00
3	23	2	1	1	84	3	-2.0	1	1	1237.663446	1.00	0.75	1.00	1.00
3	23	2	1	1	85	3	-2.0	3	1	1744.240679	1.00	0.75	1.00	1.00
3	23	2	1	1	86	2	0.1	2	2	2684.389496	1.00	0.75	1.00	1.00
3	23	2	1	1	87	3	-2.0	4	4	2116.919608	1.00	0.75	1.00	1.00
3	23	2	1	1	88	4	2.0	4	4	2473.420225	1.00	0.75	1.00	1.00
3	23	2	1	1	89	1	-0.1	4	4	3411.030732	1.00	0.75	1.00	1.00
3	23	2	1	1	90	2	0.1	3	3	2300.028076	1.00	0.75	1.00	1.00
3	23	2	1	1	91	2	0.1	1	1	2003.428927	1.00	0.75	1.00	1.00
3	23	2	1	1	92	1	-0.1	1	1	4285.755592	1.00	0.75	1.00	1.00
3	23	2	1	1	93	3	-2.0	2	2	2389.177395	1.00	0.75	1.00	1.00
3	23	2	1	1	94	4	2.0	1	1	2335.934036	1.00	0.75	1.00	1.00
3	23	2	1	1	95	2	0.1	1	1	5941.794837	1.00	0.75	1.00	1.00
3	23	2	1	1	96	2	0.1	2	2	3211.233830	1.00	0.75	1.00	1.00
3	23	2	1	2	1	1	-0.1	1	2	NaN	1.00	0.75	1.00	1.00
3	23	2	1	2	2	3	-2.0	1	1	1922.106581	1.00	0.75	1.00	1.00
3	23	2	1	2	3	1	-0.1	1	1	1933.615865	1.00	0.75	1.00	1.00
3	23	2	1	2	4	1	-0.1	4	4	1749.272324	1.00	0.75	1.00	1.00
3	23	2	1	2	5	4	2.0	4	4	1417.033450	1.00	0.75	1.00	1.00
3	23	2	1	2	6	2	0.1	3	3	1662.915818	1.00	0.75	1.00	1.00
3	23	2	1	2	7	4	2.0	3	3	1743.183002	1.00	0.75	1.00	1.00
3	23	2	1	2	8	3	-2.0	2	2	1491.784012	1.00	0.75	1.00	1.00
3	23	2	1	2	9	4	2.0	2	1	1373.000200	1.00	0.75	1.00	1.00
3	23	2	1	2	10	3	-2.0	4	4	2663.106624	1.00	0.75	1.00	1.00
3	23	2	1	2	11	4	2.0	4	4	1643.146545	1.00	0.75	1.00	1.00
3	23	2	1	2	12	4	2.0	4	4	1338.215891	1.00	0.75	1.00	1.00
3	23	2	1	2	13	2	0.1	3	3	2491.840164	1.00	0.75	1.00	1.00
3	23	2	1	2	14	4	2.0	1	1	1516.939443	1.00	0.75	1.00	1.00
3	23	2	1	2	15	1	-0.1	1	1	1716.715393	1.00	0.75	1.00	1.00
3	23	2	1	2	16	2	0.1	4	4	1850.143803	1.00	0.75	1.00	1.00
3	23	2	1	2	17	2	0.1	3	3	2636.068271	1.00	0.75	1.00	1.00
3	23	2	1	2	18	2	0.1	2	2	1384.758398	1.00	0.75	1.00	1.00
3	23	2	1	2	19	4	2.0	2	2	1250.313378	1.00	0.75	1.00	1.00
3	23	2	1	2	20	3	-2.0	1	1	2887.441840	1.00	0.75	1.00	1.00
3	23	2	1	2	21	3	-2.0	3	3	2061.811487	1.00	0.75	1.00	1.00
3	23	2	1	2	22	3	-2.0	2	2	1871.948250	1.00	0.75	1.00	1.00
3	23	2	1	2	23	2	0.1	2	2	1391.484393	1.00	0.75	1.00	1.00
3	23	2	1	2	24	4	2.0	3	3	3601.557740	1.00	0.75	1.00	1.00
3	23	2	1	2	25	4	2.0	1	1	4587.638932	1.00	0.75	1.00	1.00
3	23	2	1	2	26	2	0.1	1	1	3415.777424	1.00	0.75	1.00	1.00
3	23	2	1	2	27	1	-0.1	3	3	1433.876373	1.00	0.75	1.00	1.00
3	23	2	1	2	28	2	0.1	4	4	1842.931993	1.00	0.75	1.00	1.00
3	23	2	1	2	29	1	-0.1	1	1	5754.910750	1.00	0.75	1.00	1.00
3	23	2	1	2	30	1	-0.1	3	3	1257.148325	1.00	0.75	1.00	1.00
3	23	2	1	2	31	3	-2.0	1	1	1393.444418	1.00	0.75	1.00	1.00
3	23	2	1	2	32	3	-2.0	4	4	1588.605256	1.00	0.75	1.00	1.00
3	23	2	1	2	33	3	-2.0	1	1	1453.929759	1.00	0.75	1.00	1.00
3	23	2	1	2	34	3	-2.0	1	1	2472.469546	1.00	0.75	1.00	1.00
3	23	2	1	2	35	2	0.1	2	2	1663.819564	1.00	0.75	1.00	1.00
3	23	2	1	2	36	2	0.1	1	1	2591.478805	1.00	0.75	1.00	1.00
3	23	2	1	2	37	3	-2.0	3	3	2226.218137	1.00	0.75	1.00	1.00
3	23	2	1	2	38	1	-0.1	1	1	3371.120911	1.00	0.75	1.00	1.00
3	23	2	1	2	39	3	-2.0	3	3	1631.075737	1.00	0.75	1.00	1.00
3	23	2	1	2	40	4	2.0	3	3	1640.317135	1.00	0.75	1.00	1.00
3	23	2	1	2	41	1	-0.1	3	3	1793.489675	1.00	0.75	1.00	1.00
3	23	2	1	2	42	3	-2.0	2	2	1685.305814	1.00	0.75	1.00	1.00
3	23	2	1	2	43	1	-0.1	3	3	2436.889325	1.00	0.75	1.00	1.00
3	23	2	1	2	44	1	-0.1	4	4	3133.721465	1.00	0.75	1.00	1.00
3	23	2	1	2	45	4	2.0	2	2	1465.492402	1.00	0.75	1.00	1.00
3	23	2	1	2	46	1	-0.1	4	4	1317.120193	1.00	0.75	1.00	1.00
3	23	2	1	2	47	4	2.0	4	4	1417.068370	1.00	0.75	1.00	1.00
3	23	2	1	2	48	4	2.0	2	2	1217.063901	1.00	0.75	1.00	1.00
3	23	2	1	2	49	1	-0.1	4	4	1819.301615	1.00	0.75	1.00	1.00
3	23	2	1	2	50	1	-0.1	2	2	1765.557913	1.00	0.75	1.00	1.00
3	23	2	1	2	51	3	-2.0	2	2	3874.615070	1.00	0.75	1.00	1.00
3	23	2	1	2	52	1	-0.1	2	2	4552.501784	1.00	0.75	1.00	1.00
3	23	2	1	2	53	4	2.0	1	1	2468.712923	1.00	0.75	1.00	1.00
3	23	2	1	2	54	3	-2.0	2	2	1828.672080	1.00	0.75	1.00	1.00
3	23	2	1	2	55	1	-0.1	2	2	2654.468655	1.00	0.75	1.00	1.00
3	23	2	1	2	56	4	2.0	4	4	4277.854867	1.00	0.75	1.00	1.00
3	23	2	1	2	57	4	2.0	3	3	2638.295370	1.00	0.75	1.00	1.00
3	23	2	1	2	58	2	0.1	1	1	2991.378513	1.00	0.75	1.00	1.00
3	23	2	1	2	59	3	-2.0	1	1	2072.593584	1.00	0.75	1.00	1.00
3	23	2	1	2	60	2	0.1	4	4	3298.430387	1.00	0.75	1.00	1.00
3	23	2	1	2	61	4	2.0	1	1	1552.745950	1.00	0.75	1.00	1.00
3	23	2	1	2	62	1	-0.1	4	4	1428.684651	1.00	0.75	1.00	1.00
3	23	2	1	2	63	1	-0.1	1	1	2094.422336	1.00	0.75	1.00	1.00
3	23	2	1	2	64	1	-0.1	2	2	1723.883343	1.00	0.75	1.00	1.00
3	23	2	1	2	65	2	0.1	2	2	2154.516007	1.00	0.75	1.00	1.00
3	23	2	1	2	66	1	-0.1	2	2	1678.354092	1.00	0.75	1.00	1.00
3	23	2	1	2	67	2	0.1	3	3	3805.984839	1.00	0.75	1.00	1.00
3	23	2	1	2	68	1	-0.1	3	3	2569.432987	1.00	0.75	1.00	1.00
3	23	2	1	2	69	2	0.1	1	1	4317.927837	1.00	0.75	1.00	1.00
3	23	2	1	2	70	3	-2.0	4	4	2387.770513	1.00	0.75	1.00	1.00
3	23	2	1	2	71	1	-0.1	2	2	2903.229042	1.00	0.75	1.00	1.00
3	23	2	1	2	72	4	2.0	4	4	1749.569009	1.00	0.75	1.00	1.00
3	23	2	1	2	73	3	-2.0	2	2	2105.294947	1.00	0.75	1.00	1.00
3	23	2	1	2	74	4	2.0	2	2	2120.125044	1.00	0.75	1.00	1.00
3	23	2	1	2	75	2	0.1	4	4	3613.291913	1.00	0.75	1.00	1.00
3	23	2	1	2	76	3	-2.0	3	3	1568.014091	1.00	0.75	1.00	1.00
3	23	2	1	2	77	3	-2.0	4	4	2356.823842	1.00	0.75	1.00	1.00
3	23	2	1	2	78	2	0.1	3	3	1552.922788	1.00	0.75	1.00	1.00
3	23	2	1	2	79	3	-2.0	4	4	1581.997153	1.00	0.75	1.00	1.00
3	23	2	1	2	80	4	2.0	3	3	1833.335801	1.00	0.75	1.00	1.00
3	23	2	1	2	81	1	-0.1	4	4	1817.368129	1.00	0.75	1.00	1.00
3	23	2	1	2	82	2	0.1	1	1	1428.553908	1.00	0.75	1.00	1.00
3	23	2	1	2	83	2	0.1	1	1	1589.489726	1.00	0.75	1.00	1.00
3	23	2	1	2	84	3	-2.0	3	3	1528.659648	1.00	0.75	1.00	1.00
3	23	2	1	2	85	4	2.0	3	3	2833.574658	1.00	0.75	1.00	1.00
3	23	2	1	2	86	2	0.1	4	4	4255.062305	1.00	0.75	1.00	1.00
3	23	2	1	2	87	3	-2.0	4	4	1591.180723	1.00	0.75	1.00	1.00
3	23	2	1	2	88	2	0.1	2	2	1522.153793	1.00	0.75	1.00	1.00
3	23	2	1	2	89	2	0.1	2	2	1937.217719	1.00	0.75	1.00	1.00
3	23	2	1	2	90	2	0.1	3	3	2452.754191	1.00	0.75	1.00	1.00
3	23	2	1	2	91	4	2.0	1	1	1358.789176	1.00	0.75	1.00	1.00
3	23	2	1	2	92	4	2.0	1	1	1666.064262	1.00	0.75	1.00	1.00
3	23	2	1	2	93	2	0.1	4	4	1882.960544	1.00	0.75	1.00	1.00
3	23	2	1	2	94	4	2.0	2	2	2186.683782	1.00	0.75	1.00	1.00
3	23	2	1	2	95	3	-2.0	3	3	2485.266424	1.00	0.75	1.00	1.00
3	23	2	1	2	96	1	-0.1	3	3	3212.349056	1.00	0.75	1.00	1.00
4	35	1	1	1	1	4	-2.0	4	1	NaN	1.00	1.00	1.00	1.00
4	35	1	1	1	2	1	-0.1	4	4	13962.962052	1.00	1.00	1.00	1.00
4	35	1	1	1	3	3	2.0	3	3	3157.185341	1.00	1.00	1.00	1.00
4	35	1	1	1	4	1	-0.1	1	1	2066.148631	1.00	1.00	1.00	1.00
4	35	1	1	1	5	4	-2.0	2	2	6936.975509	1.00	1.00	1.00	1.00
4	35	1	1	1	6	4	-2.0	2	2	4989.873573	1.00	1.00	1.00	1.00
4	35	1	1	1	7	1	-0.1	2	2	9185.285560	1.00	1.00	1.00	1.00
4	35	1	1	1	8	1	-0.1	3	3	1933.477020	1.00	1.00	1.00	1.00
4	35	1	1	1	9	3	2.0	4	4	6487.572024	1.00	1.00	1.00	1.00
4	35	1	1	1	10	1	-0.1	2	2	2677.502867	1.00	1.00	1.00	1.00
4	35	1	1	1	11	4	-2.0	4	4	3908.476357	1.00	1.00	1.00	1.00
4	35	1	1	1	12	1	-0.1	2	2	7500.301575	1.00	1.00	1.00	1.00
4	35	1	1	1	13	2	0.1	4	4	1384.322030	1.00	1.00	1.00	1.00
4	35	1	1	1	14	1	-0.1	3	3	5836.506036	1.00	1.00	1.00	1.00
4	35	1	1	1	15	2	0.1	2	2	5069.413012	1.00	1.00	1.00	1.00
4	35	1	1	1	16	3	2.0	3	3	1635.713478	1.00	1.00	1.00	1.00
4	35	1	1	1	17	4	-2.0	3	3	1060.826446	1.00	1.00	1.00	1.00
4	35	1	1	1	18	2	0.1	3	3	1181.554080	1.00	1.00	1.00	1.00
4	35	1	1	1	19	2	0.1	3	3	2560.120909	1.00	1.00	1.00	1.00
4	35	1	1	1	20	4	-2.0	2	2	4309.568116	1.00	1.00	1.00	1.00
4	35	1	1	1	21	2	0.1	1	1	5169.320682	1.00	1.00	1.00	1.00
4	35	1	1	1	22	2	0.1	3	3	1630.780448	1.00	1.00	1.00	1.00
4	35	1	1	1	23	1	-0.1	4	4	4477.995388	1.00	1.00	1.00	1.00
4	35	1	1	1	24	4	-2.0	3	3	1062.628071	1.00	1.00	1.00	1.00
4	35	1	1	1	25	1	-0.1	3	3	1021.584866	1.00	1.00	1.00	1.00
4	35	1	1	1	26	3	2.0	2	2	6054.751651	1.00	1.00	1.00	1.00
4	35	1	1	1	27	1	-0.1	1	1	4270.984720	1.00	1.00	1.00	1.00
4	35	1	1	1	28	1	-0.1	4	4	2007.493969	1.00	1.00	1.00	1.00
4	35	1	1	1	29	3	2.0	3	3	1265.625659	1.00	1.00	1.00	1.00
4	35	1	1	1	30	1	-0.1	3	3	1616.890415	1.00	1.00	1.00	1.00
4	35	1	1	1	31	4	-2.0	1	1	2252.112210	1.00	1.00	1.00	1.00
4	35	1	1	1	32	2	0.1	2	2	1616.869742	1.00	1.00	1.00	1.00
4	35	1	1	1	33	3	2.0	1	1	4444.971358	1.00	1.00	1.00	1.00
4	35	1	1	1	34	4	-2.0	1	1	1470.257812	1.00	1.00	1.00	1.00
4	35	1	1	1	35	2	0.1	1	1	3433.498671	1.00	1.00	1.00	1.00
4	35	1	1	1	36	4	-2.0	2	2	1423.842695	1.00	1.00	1.00	1.00
4	35	1	1	1	37	3	2.0	1	1	2672.840822	1.00	1.00	1.00	1.00
4	35	1	1	1	38	2	0.1	1	1	1842.219332	1.00	1.00	1.00	1.00
4	35	1	1	1	39	2	0.1	4	4	2473.081076	1.00	1.00	1.00	1.00
4	35	1	1	1	40	2	0.1	4	4	1401.567238	1.00	1.00	1.00	1.00
4	35	1	1	1	41	2	0.1	3	3	1092.608697	1.00	1.00	1.00	1.00
4	35	1	1	1	42	2	0.1	3	3	2116.815126	1.00	1.00	1.00	1.00
4	35	1	1	1	43	3	2.0	4	4	3926.645705	1.00	1.00	1.00	1.00
4	35	1	1	1	44	4	-2.0	4	4	5147.944501	1.00	1.00	1.00	1.00
4	35	1	1	1	45	4	-2.0	3	3	1144.606647	1.00	1.00	1.00	1.00
4	35	1	1	1	46	1	-0.1	4	4	7800.267911	1.00	1.00	1.00	1.00
4	35	1	1	1	47	1	-0.1	2	2	3712.114808	1.00	1.00	1.00	1.00
4	35	1	1	1	48	3	2.0	2	2	2033.557058	1.00	1.00	1.00	1.00
4	35	1	1	1	49	4	-2.0	1	1	1224.075127	1.00	1.00	1.00	1.00
4	35	1	1	1	50	3	2.0	2	2	1840.598177	1.00	1.00	1.00	1.00
4	35	1	1	1	51	4	-2.0	2	2	5367.238294	1.00	1.00	1.00	1.00
4	35	1	1	1	52	2	0.1	4	4	2568.227805	1.00	1.00	1.00	1.00
4	35	1	1	1	53	1	-0.1	3	3	8602.597537	1.00	1.00	1.00	1.00
4	35	1	1	1	54	2	0.1	4	4	2293.658272	1.00	1.00	1.00	1.00
4	35	1	1	1	55	3	2.0	3	3	1419.187634	1.00	1.00	1.00	1.00
4	35	1	1	1	56	4	-2.0	3	3	1181.480048	1.00	1.00	1.00	1.00
4	35	1	1	1	57	3	2.0	3	3	3650.765949	1.00	1.00	1.00	1.00
4	35	1	1	1	58	4	-2.0	1	1	3177.505521	1.00	1.00	1.00	1.00
4	35	1	1	1	59	3	2.0	2	2	1372.805203	1.00	1.00	1.00	1.00
4	35	1	1	1	60	1	-0.1	3	3	2921.541704	1.00	1.00	1.00	1.00
4	35	1	1	1	61	4	-2.0	4	4	7141.252869	1.00	1.00	1.00	1.00
4	35	1	1	1	62	4	-2.0	4	4	1816.815545	1.00	1.00	1.00	1.00
4	35	1	1	1	63	3	2.0	1	1	2116.908713	1.00	1.00	1.00	1.00
4	35	1	1	1	64	4	-2.0	2	2	1170.072453	1.00	1.00	1.00	1.00
4	35	1	1	1	65	4	-2.0	3	3	990.797434	1.00	1.00	1.00	1.00
4	35	1	1	1	66	3	2.0	4	4	1265.355792	1.00	1.00	1.00	1.00
4	35	1	1	1	67	3	2.0	1	1	2682.254588	1.00	1.00	1.00	1.00
4	35	1	1	1	68	3	2.0	4	4	2896.304419	1.00	1.00	1.00	1.00
4	35	1	1	1	69	4	-2.0	1	1	1935.616119	1.00	1.00	1.00	1.00
4	35	1	1	1	70	2	0.1	2	2	2372.864708	1.00	1.00	1.00	1.00
4	35	1	1	1	71	4	-2.0	3	3	1256.225582	1.00	1.00	1.00	1.00
4	35	1	1	1	72	3	2.0	2	2	3302.861956	1.00	1.00	1.00	1.00
4	35	1	1	1	73	2	0.1	2	2	2670.582434	1.00	1.00	1.00	1.00
4	35	1	1	1	74	2	0.1	4	4	1765.418510	1.00	1.00	1.00	1.00
4	35	1	1	1	75	2	0.1	1	1	1488.456494	1.00	1.00	1.00	1.00
4	35	1	1	1	76	1	-0.1	1	1	3033.550353	1.00	1.00	1.00	1.00
4	35	1	1	1	77	1	-0.1	2	2	1553.790775	1.00	1.00	1.00	1.00
4	35	1	1	1	78	3	2.0	1	1	4366.447412	1.00	1.00	1.00	1.00
4	35	1	1	1	79	1	-0.1	4	4	5166.937139	1.00	1.00	1.00	1.00
4	35	1	1	1	80	3	2.0	4	4	1444.762672	1.00	1.00	1.00	1.00
4	35	1	1	1	81	1	-0.1	1	1	3815.094656	1.00	1.00	1.00	1.00
4	35	1	1	1	82	1	-0.1	1	1	2145.144425	1.00	1.00	1.00	1.00
4	35	1	1	1	83	1	-0.1	2	2	2685.434322	1.00	1.00	1.00	1.00
4	35	1	1	1	84	3	2.0	1	1	1939.962202	1.00	1.00	1.00	1.00
4	35	1	1	1	85	3	2.0	3	3	1344.656095	1.00	1.00	1.00	1.00
4	35	1	1	1	86	2	0.1	2	2	2541.392272	1.00	1.00	1.00	1.00
4	35	1	1	1	87	3	2.0	4	4	1586.412798	1.00	1.00	1.00	1.00
4	35	1	1	1	88	4	-2.0	4	4	1316.897818	1.00	1.00	1.00	1.00
4	35	1	1	1	89	1	-0.1	4	4	3750.255130	1.00	1.00	1.00	1.00
4	35	1	1	1	90	2	0.1	3	3	1519.255101	1.00	1.00	1.00	1.00
4	35	1	1	1	91	2	0.1	1	1	3854.900832	1.00	1.00	1.00	1.00
4	35	1	1	1	92	1	-0.1	1	1	1542.367256	1.00	1.00	1.00	1.00
4	35	1	1	1	93	3	2.0	2	2	2338.238240	1.00	1.00	1.00	1.00
4	35	1	1	1	94	4	-2.0	1	1	977.062727	1.00	1.00	1.00	1.00
4	35	1	1	1	95	2	0.1	1	1	4132.195293	1.00	1.00	1.00	1.00
4	35	1	1	1	96	2	0.1	2	2	6185.926424	1.00	1.00	1.00	1.00
4	35	1	1	2	1	2	0.1	2	1	NaN	1.00	1.00	1.00	1.00
4	35	1	1	2	2	3	2.0	4	4	1904.691797	1.00	1.00	1.00	1.00
4	35	1	1	2	3	4	-2.0	1	3	6327.530734	1.00	1.00	1.00	1.00
4	35	1	1	2	4	3	2.0	2	2	3340.543281	1.00	1.00	1.00	1.00
4	35	1	1	2	5	4	-2.0	3	3	1379.819223	1.00	1.00	1.00	1.00
4	35	1	1	2	6	2	0.1	4	4	3823.674797	1.00	1.00	1.00	1.00
4	35	1	1	2	7	3	2.0	1	1	3272.575425	1.00	1.00	1.00	1.00
4	35	1	1	2	8	1	-0.1	1	1	3880.213547	1.00	1.00	1.00	1.00
4	35	1	1	2	9	4	-2.0	2	2	1316.876028	1.00	1.00	1.00	1.00
4	35	1	1	2	10	4	-2.0	1	1	7028.198556	1.00	1.00	1.00	1.00
4	35	1	1	2	11	4	-2.0	4	4	1484.415477	1.00	1.00	1.00	1.00
4	35	1	1	2	12	4	-2.0	2	2	2460.923386	1.00	1.00	1.00	1.00
4	35	1	1	2	13	2	0.1	3	3	1067.443488	1.00	1.00	1.00	1.00
4	35	1	1	2	14	3	2.0	3	3	1140.035116	1.00	1.00	1.00	1.00
4	35	1	1	2	15	3	2.0	2	2	969.166752	1.00	1.00	1.00	1.00
4	35	1	1	2	16	2	0.1	4	4	1070.762066	1.00	1.00	1.00	1.00
4	35	1	1	2	17	4	-2.0	3	3	1038.141160	1.00	1.00	1.00	1.00
4	35	1	1	2	18	4	-2.0	4	4	3007.580014	1.00	1.00	1.00	1.00
4	35	1	1	2	19	3	2.0	3	3	816.852701	1.00	1.00	1.00	1.00
4	35	1	1	2	20	3	2.0	3	3	1354.566851	1.00	1.00	1.00	1.00
4	35	1	1	2	21	3	2.0	4	4	1600.177676	1.00	1.00	1.00	1.00
4	35	1	1	2	22	4	-2.0	3	3	802.513727	1.00	1.00	1.00	1.00
4	35	1	1	2	23	1	-0.1	4	4	3405.668877	1.00	1.00	1.00	1.00
4	35	1	1	2	24	2	0.1	4	4	2407.522464	1.00	1.00	1.00	1.00
4	35	1	1	2	25	2	0.1	4	4	2016.899634	1.00	1.00	1.00	1.00
4	35	1	1	2	26	1	-0.1	3	3	1164.054649	1.00	1.00	1.00	1.00
4	35	1	1	2	27	1	-0.1	1	1	8865.085646	1.00	1.00	1.00	1.00
4	35	1	1	2	28	1	-0.1	4	4	1056.133950	1.00	1.00	1.00	1.00
4	35	1	1	2	29	2	0.1	3	3	1384.114741	1.00	1.00	1.00	1.00
4	35	1	1	2	30	2	0.1	1	1	1428.528766	1.00	1.00	1.00	1.00
4	35	1	1	2	31	3	2.0	1	1	1431.031318	1.00	1.00	1.00	1.00
4	35	1	1	2	32	1	-0.1	1	1	1519.238339	1.00	1.00	1.00	1.00
4	35	1	1	2	33	1	-0.1	4	4	1916.868764	1.00	1.00	1.00	1.00
4	35	1	1	2	34	4	-2.0	3	3	988.066919	1.00	1.00	1.00	1.00
4	35	1	1	2	35	1	-0.1	3	3	1126.122454	1.00	1.00	1.00	1.00
4	35	1	1	2	36	1	-0.1	3	3	1181.801318	1.00	1.00	1.00	1.00
4	35	1	1	2	37	1	-0.1	1	1	1630.951420	1.00	1.00	1.00	1.00
4	35	1	1	2	38	4	-2.0	2	2	1042.391142	1.00	1.00	1.00	1.00
4	35	1	1	2	39	2	0.1	2	2	3408.400230	1.00	1.00	1.00	1.00
4	35	1	1	2	40	1	-0.1	1	1	1140.112780	1.00	1.00	1.00	1.00
4	35	1	1	2	41	2	0.1	1	1	1688.582487	1.00	1.00	1.00	1.00
4	35	1	1	2	42	2	0.1	4	4	1240.061516	1.00	1.00	1.00	1.00
4	35	1	1	2	43	2	0.1	2	2	1316.838034	1.00	1.00	1.00	1.00
4	35	1	1	2	44	3	2.0	2	2	1360.008325	1.00	1.00	1.00	1.00
4	35	1	1	2	45	1	-0.1	2	2	995.699733	1.00	1.00	1.00	1.00
4	35	1	1	2	46	4	-2.0	1	1	1397.840228	1.00	1.00	1.00	1.00
4	35	1	1	2	47	2	0.1	2	2	1168.278650	1.00	1.00	1.00	1.00
4	35	1	1	2	48	1	-0.1	2	2	1381.667782	1.00	1.00	1.00	1.00
4	35	1	1	2	49	1	-0.1	4	4	1216.913323	1.00	1.00	1.00	1.00
4	35	1	1	2	50	3	2.0	3	3	1416.794872	1.00	1.00	1.00	1.00
4	35	1	1	2	51	2	0.1	3	3	1740.008856	1.00	1.00	1.00	1.00
4	35	1	1	2	52	4	-2.0	1	1	1516.844739	1.00	1.00	1.00	1.00
4	35	1	1	2	53	2	0.1	1	1	1160.375970	1.00	1.00	1.00	1.00
4	35	1	1	2	54	2	0.1	3	3	1337.323598	1.00	1.00	1.00	1.00
4	35	1	1	2	55	4	-2.0	2	2	928.514099	1.00	1.00	1.00	1.00
4	35	1	1	2	56	4	-2.0	3	3	2077.021521	1.00	1.00	1.00	1.00
4	35	1	1	2	57	2	0.1	3	3	1500.373371	1.00	1.00	1.00	1.00
4	35	1	1	2	58	4	-2.0	4	4	1044.079345	1.00	1.00	1.00	1.00
4	35	1	1	2	59	1	-0.1	2	2	1052.376210	1.00	1.00	1.00	1.00
4	35	1	1	2	60	4	-2.0	2	2	1093.271910	1.00	1.00	1.00	1.00
4	35	1	1	2	61	4	-2.0	2	2	1763.017925	1.00	1.00	1.00	1.00
4	35	1	1	2	62	2	0.1	2	2	1263.506954	1.00	1.00	1.00	1.00
4	35	1	1	2	63	1	-0.1	3	3	1095.612431	1.00	1.00	1.00	1.00
4	35	1	1	2	64	3	2.0	4	4	1093.412710	1.00	1.00	1.00	1.00
4	35	1	1	2	65	1	-0.1	3	3	2668.299463	1.00	1.00	1.00	1.00
4	35	1	1	2	66	3	2.0	4	4	4124.177794	1.00	1.00	1.00	1.00
4	35	1	1	2	67	2	0.1	1	1	1865.743831	1.00	1.00	1.00	1.00
4	35	1	1	2	68	1	-0.1	2	2	1426.147457	1.00	1.00	1.00	1.00
4	35	1	1	2	69	4	-2.0	4	4	1339.493986	1.00	1.00	1.00	1.00
4	35	1	1	2	70	1	-0.1	4	4	2777.564467	1.00	1.00	1.00	1.00
4	35	1	1	2	71	3	2.0	3	3	1750.160425	1.00	1.00	1.00	1.00
4	35	1	1	2	72	3	2.0	1	1	2688.685014	1.00	1.00	1.00	1.00
4	35	1	1	2	73	3	2.0	1	1	3217.229285	1.00	1.00	1.00	1.00
4	35	1	1	2	74	2	0.1	2	2	2081.533547	1.00	1.00	1.00	1.00
4	35	1	1	2	75	4	-2.0	1	1	1826.076778	1.00	1.00	1.00	1.00
4	35	1	1	2	76	1	-0.1	1	1	2763.688681	1.00	1.00	1.00	1.00
4	35	1	1	2	77	1	-0.1	4	4	1416.878402	1.00	1.00	1.00	1.00
4	35	1	1	2	78	4	-2.0	3	3	1216.852421	1.00	1.00	1.00	1.00
4	35	1	1	2	79	1	-0.1	2	2	1477.155896	1.00	1.00	1.00	1.00
4	35	1	1	2	80	3	2.0	4	4	1035.417351	1.00	1.00	1.00	1.00
4	35	1	1	2	81	3	2.0	2	2	2202.823264	1.00	1.00	1.00	1.00
4	35	1	1	2	82	3	2.0	3	3	1286.910767	1.00	1.00	1.00	1.00
4	35	1	1	2	83	3	2.0	2	2	1965.277710	1.00	1.00	1.00	1.00
4	35	1	1	2	84	2	0.1	3	3	1116.770428	1.00	1.00	1.00	1.00
4	35	1	1	2	85	4	-2.0	4	4	1447.172476	1.00	1.00	1.00	1.00
4	35	1	1	2	86	1	-0.1	3	3	1116.909272	1.00	1.00	1.00	1.00
4	35	1	1	2	87	3	2.0	4	4	1316.916815	1.00	1.00	1.00	1.00
4	35	1	1	2	88	2	0.1	4	4	1076.342105	1.00	1.00	1.00	1.00
4	35	1	1	2	89	4	-2.0	1	1	2242.866342	1.00	1.00	1.00	1.00
4	35	1	1	2	90	1	-0.1	2	2	1283.983579	1.00	1.00	1.00	1.00
4	35	1	1	2	91	3	2.0	2	2	2149.791663	1.00	1.00	1.00	1.00
4	35	1	1	2	92	3	2.0	1	1	2016.842085	1.00	1.00	1.00	1.00
4	35	1	1	2	93	3	2.0	1	1	1400.183822	1.00	1.00	1.00	1.00
4	35	1	1	2	94	2	0.1	1	1	2093.174971	1.00	1.00	1.00	1.00
4	35	1	1	2	95	4	-2.0	4	4	1284.061801	1.00	1.00	1.00	1.00
4	35	1	1	2	96	2	0.1	1	1	2402.484953	1.00	1.00	1.00	1.00
5	20	2	2	1	1	4	-2.0	4	4	NaN	1.00	1.00	1.00	1.00
5	20	2	2	1	2	1	-0.1	4	4	4438.245922	1.00	1.00	1.00	1.00
5	20	2	2	1	3	3	0.1	3	3	5686.878360	1.00	1.00	1.00	1.00
5	20	2	2	1	4	1	-0.1	1	1	1633.593096	1.00	1.00	1.00	1.00
5	20	2	2	1	5	4	-2.0	2	2	1221.473120	1.00	1.00	1.00	1.00
5	20	2	2	1	6	4	-2.0	2	2	1335.357985	1.00	1.00	1.00	1.00
5	20	2	2	1	7	1	-0.1	2	2	1419.339329	1.00	1.00	1.00	1.00
5	20	2	2	1	8	1	-0.1	3	3	1616.861082	1.00	1.00	1.00	1.00
5	20	2	2	1	9	3	0.1	4	4	1942.729313	1.00	1.00	1.00	1.00
5	20	2	2	1	10	1	-0.1	2	2	1465.361938	1.00	1.00	1.00	1.00
5	20	2	2	1	11	4	-2.0	4	4	1081.546118	1.00	1.00	1.00	1.00
5	20	2	2	1	12	1	-0.1	2	2	1159.075804	1.00	1.00	1.00	1.00
5	20	2	2	1	13	2	2.0	4	4	1019.201044	1.00	1.00	1.00	1.00
5	20	2	2	1	14	1	-0.1	3	3	1733.105465	1.00	1.00	1.00	1.00
5	20	2	2	1	15	2	2.0	2	2	1428.625985	1.00	1.00	1.00	1.00
5	20	2	2	1	16	3	0.1	3	3	1195.649168	1.00	1.00	1.00	1.00
5	20	2	2	1	17	4	-2.0	3	3	1432.190683	1.00	1.00	1.00	1.00
5	20	2	2	1	18	2	2.0	3	3	1623.823698	1.00	1.00	1.00	1.00
5	20	2	2	1	19	2	2.0	3	3	1602.459810	1.00	1.00	1.00	1.00
5	20	2	2	1	20	4	-2.0	2	2	1216.842085	1.00	1.00	1.00	1.00
5	20	2	2	1	21	2	2.0	1	1	1071.006231	1.00	1.00	1.00	1.00
5	20	2	2	1	22	2	2.0	3	3	1207.438655	1.00	1.00	1.00	1.00
5	20	2	2	1	23	1	-0.1	4	4	1937.691522	1.00	1.00	1.00	1.00
5	20	2	2	1	24	4	-2.0	3	3	1119.169615	1.00	1.00	1.00	1.00
5	20	2	2	1	25	1	-0.1	3	3	1228.600283	1.00	1.00	1.00	1.00
5	20	2	2	1	26	3	0.1	2	2	1302.319988	1.00	1.00	1.00	1.00
5	20	2	2	1	27	1	-0.1	1	1	1333.023890	1.00	1.00	1.00	1.00
5	20	2	2	1	28	1	-0.1	4	4	1288.710995	1.00	1.00	1.00	1.00
5	20	2	2	1	29	3	0.1	3	3	1520.227850	1.00	1.00	1.00	1.00
5	20	2	2	1	30	1	-0.1	3	3	2233.588068	1.00	1.00	1.00	1.00
5	20	2	2	1	31	4	-2.0	1	1	1374.549000	1.00	1.00	1.00	1.00
5	20	2	2	1	32	2	2.0	2	2	1933.590442	1.00	1.00	1.00	1.00
5	20	2	2	1	33	3	0.1	1	1	1895.566615	1.00	1.00	1.00	1.00
5	20	2	2	1	34	4	-2.0	1	1	1046.538876	1.00	1.00	1.00	1.00
5	20	2	2	1	35	2	2.0	1	1	1158.592223	1.00	1.00	1.00	1.00
5	20	2	2	1	36	4	-2.0	2	2	1316.912345	1.00	1.00	1.00	1.00
5	20	2	2	1	37	3	0.1	1	1	1316.832167	1.00	1.00	1.00	1.00
5	20	2	2	1	38	2	2.0	1	1	933.097363	1.00	1.00	1.00	1.00
5	20	2	2	1	39	2	2.0	4	4	1546.867269	1.00	1.00	1.00	1.00
5	20	2	2	1	40	2	2.0	4	4	1856.044833	1.00	1.00	1.00	1.00
5	20	2	2	1	41	2	2.0	3	3	1216.683964	1.00	1.00	1.00	1.00
5	20	2	2	1	42	2	2.0	3	3	1482.154296	1.00	1.00	1.00	1.00
5	20	2	2	1	43	3	0.1	4	4	1904.458528	1.00	1.00	1.00	1.00
5	20	2	2	1	44	4	-2.0	4	4	1669.861393	1.00	1.00	1.00	1.00
5	20	2	2	1	45	4	-2.0	3	3	1279.240518	1.00	1.00	1.00	1.00
5	20	2	2	1	46	1	-0.1	4	4	1397.666184	1.00	1.00	1.00	1.00
5	20	2	2	1	47	1	-0.1	2	2	1551.488248	1.00	1.00	1.00	1.00
5	20	2	2	1	48	3	0.1	2	2	1197.664228	1.00	1.00	1.00	1.00
5	20	2	2	1	49	4	-2.0	1	1	1246.900374	1.00	1.00	1.00	1.00
5	20	2	2	1	50	3	0.1	2	2	1216.842643	1.00	1.00	1.00	1.00
5	20	2	2	1	51	4	-2.0	2	2	1169.990879	1.00	1.00	1.00	1.00
5	20	2	2	1	52	2	2.0	4	4	1037.711497	1.00	1.00	1.00	1.00
5	20	2	2	1	53	1	-0.1	3	3	1293.985129	1.00	1.00	1.00	1.00
5	20	2	2	1	54	2	2.0	4	4	1216.877564	1.00	1.00	1.00	1.00
5	20	2	2	1	55	3	0.1	3	3	1070.000796	1.00	1.00	1.00	1.00
5	20	2	2	1	56	4	-2.0	3	3	2005.745982	1.00	1.00	1.00	1.00
5	20	2	2	1	57	3	0.1	3	3	1599.915073	1.00	1.00	1.00	1.00
5	20	2	2	1	58	4	-2.0	1	1	1123.319025	1.00	1.00	1.00	1.00
5	20	2	2	1	59	3	0.1	2	2	1367.624656	1.00	1.00	1.00	1.00
5	20	2	2	1	60	1	-0.1	3	3	1474.524835	1.00	1.00	1.00	1.00
5	20	2	2	1	61	4	-2.0	4	4	1865.470332	1.00	1.00	1.00	1.00
5	20	2	2	1	62	4	-2.0	4	4	1385.983973	1.00	1.00	1.00	1.00
5	20	2	2	1	63	3	0.1	1	1	1316.903405	1.00	1.00	1.00	1.00
5	20	2	2	1	64	4	-2.0	2	2	1219.273958	1.00	1.00	1.00	1.00
5	20	2	2	1	65	4	-2.0	3	3	1037.629643	1.00	1.00	1.00	1.00
5	20	2	2	1	66	3	0.1	4	4	2277.339718	1.00	1.00	1.00	1.00
5	20	2	2	1	67	3	0.1	1	1	1181.537039	1.00	1.00	1.00	1.00
5	20	2	2	1	68	3	0.1	4	4	1316.880218	1.00	1.00	1.00	1.00
5	20	2	2	1	69	4	-2.0	1	1	1158.577138	1.00	1.00	1.00	1.00
5	20	2	2	1	70	2	2.0	2	2	962.543284	1.00	1.00	1.00	1.00
5	20	2	2	1	71	4	-2.0	3	3	1374.624987	1.00	1.00	1.00	1.00
5	20	2	2	1	72	3	0.1	2	2	1186.173382	1.00	1.00	1.00	1.00
5	20	2	2	1	73	2	2.0	2	2	972.550701	1.00	1.00	1.00	1.00
5	20	2	2	1	74	2	2.0	4	4	1433.357592	1.00	1.00	1.00	1.00
5	20	2	2	1	75	2	2.0	1	1	1516.908993	1.00	1.00	1.00	1.00
5	20	2	2	1	76	1	-0.1	1	1	3254.889658	1.00	1.00	1.00	1.00
5	20	2	2	1	77	1	-0.1	2	2	1135.280322	1.00	1.00	1.00	1.00
5	20	2	2	1	78	3	0.1	1	1	1816.802694	1.00	1.00	1.00	1.00
5	20	2	2	1	79	1	-0.1	4	4	5078.496848	1.00	1.00	1.00	1.00
5	20	2	2	1	80	3	0.1	4	4	1621.508600	1.00	1.00	1.00	1.00
5	20	2	2	1	81	1	-0.1	1	1	2134.666277	1.00	1.00	1.00	1.00
5	20	2	2	1	82	1	-0.1	1	1	2380.931096	1.00	1.00	1.00	1.00
5	20	2	2	1	83	1	-0.1	2	2	1516.923240	1.00	1.00	1.00	1.00
5	20	2	2	1	84	3	0.1	1	1	1680.040899	1.00	1.00	1.00	1.00
5	20	2	2	1	85	3	0.1	3	1	1733.092334	1.00	1.00	1.00	1.00
5	20	2	2	1	86	2	2.0	2	2	1849.193403	1.00	1.00	1.00	1.00
5	20	2	2	1	87	3	0.1	4	4	1993.651148	1.00	1.00	1.00	1.00
5	20	2	2	1	88	4	-2.0	4	4	1221.516422	1.00	1.00	1.00	1.00
5	20	2	2	1	89	1	-0.1	4	4	1551.834661	1.00	1.00	1.00	1.00
5	20	2	2	1	90	2	2.0	3	3	1216.900472	1.00	1.00	1.00	1.00
5	20	2	2	1	91	2	2.0	1	1	1356.083525	1.00	1.00	1.00	1.00
5	20	2	2	1	92	1	-0.1	1	1	2880.452963	1.00	1.00	1.00	1.00
5	20	2	2	1	93	3	0.1	2	2	1190.924545	1.00	1.00	1.00	1.00
5	20	2	2	1	94	4	-2.0	1	1	1019.153272	1.00	1.00	1.00	1.00
5	20	2	2	1	95	2	2.0	1	1	1149.268133	1.00	1.00	1.00	1.00
5	20	2	2	1	96	2	2.0	2	2	1144.530660	1.00	1.00	1.00	1.00
5	20	2	2	2	1	4	-2.0	1	1	NaN	1.00	1.00	1.00	1.00
5	20	2	2	2	2	4	-2.0	3	3	1316.859266	1.00	1.00	1.00	1.00
5	20	2	2	2	3	1	-0.1	3	3	1626.315635	1.00	1.00	1.00	1.00
5	20	2	2	2	4	4	-2.0	2	2	2954.303131	1.00	1.00	1.00	1.00
5	20	2	2	2	5	2	2.0	2	2	1823.801349	1.00	1.00	1.00	1.00
5	20	2	2	2	6	2	2.0	1	1	1345.495028	1.00	1.00	1.00	1.00
5	20	2	2	2	7	3	0.1	4	4	2365.959361	1.00	1.00	1.00	1.00
5	20	2	2	2	8	4	-2.0	4	4	1016.958301	1.00	1.00	1.00	1.00
5	20	2	2	2	9	4	-2.0	1	1	987.600100	1.00	1.00	1.00	1.00
5	20	2	2	2	10	2	2.0	2	2	1021.535977	1.00	1.00	1.00	1.00
5	20	2	2	2	11	2	2.0	3	3	1654.026420	1.00	1.00	1.00	1.00
5	20	2	2	2	12	1	-0.1	2	2	1344.655815	1.00	1.00	1.00	1.00
5	20	2	2	2	13	2	2.0	4	4	1219.217247	1.00	1.00	1.00	1.00
5	20	2	2	2	14	2	2.0	1	1	1556.897315	1.00	1.00	1.00	1.00
5	20	2	2	2	15	4	-2.0	2	2	1216.827837	1.00	1.00	1.00	1.00
5	20	2	2	2	16	4	-2.0	3	3	1419.147406	1.00	1.00	1.00	1.00
5	20	2	2	2	17	3	0.1	2	2	1165.831691	1.00	1.00	1.00	1.00
5	20	2	2	2	18	4	-2.0	3	3	1185.441166	1.00	1.00	1.00	1.00
5	20	2	2	2	19	3	0.1	3	3	1180.029864	1.00	1.00	1.00	1.00
5	20	2	2	2	20	1	-0.1	2	2	1319.167939	1.00	1.00	1.00	1.00
5	20	2	2	2	21	4	-2.0	4	4	1396.682539	1.00	1.00	1.00	1.00
5	20	2	2	2	22	4	-2.0	2	2	1016.891253	1.00	1.00	1.00	1.00
5	20	2	2	2	23	4	-2.0	4	4	1626.122035	1.00	1.00	1.00	1.00
5	20	2	2	2	24	2	2.0	1	1	1133.135915	1.00	1.00	1.00	1.00
5	20	2	2	2	25	4	-2.0	2	2	1152.656553	1.00	1.00	1.00	1.00
5	20	2	2	2	26	3	0.1	1	1	1046.698673	1.00	1.00	1.00	1.00
5	20	2	2	2	27	3	0.1	3	3	1217.484345	1.00	1.00	1.00	1.00
5	20	2	2	2	28	4	-2.0	3	3	1248.275689	1.00	1.00	1.00	1.00
5	20	2	2	2	29	3	0.1	2	2	1433.055039	1.00	1.00	1.00	1.00
5	20	2	2	2	30	2	2.0	3	3	1433.588068	1.00	1.00	1.00	1.00
5	20	2	2	2	31	2	2.0	1	1	1124.001794	1.00	1.00	1.00	1.00
5	20	2	2	2	32	4	-2.0	4	4	1472.134866	1.00	1.00	1.00	1.00
5	20	2	2	2	33	3	0.1	1	1	1295.459618	1.00	1.00	1.00	1.00
5	20	2	2	2	34	3	0.1	4	4	1654.753328	1.00	1.00	1.00	1.00
5	20	2	2	2	35	4	-2.0	4	4	2303.056115	1.00	1.00	1.00	1.00
5	20	2	2	2	36	1	-0.1	3	3	1228.652804	1.00	1.00	1.00	1.00
5	20	2	2	2	37	3	0.1	2	2	1216.767215	1.00	1.00	1.00	1.00
5	20	2	2	2	38	2	2.0	3	3	1768.745748	1.00	1.00	1.00	1.00
5	20	2	2	2	39	4	-2.0	3	3	1140.586583	1.00	1.00	1.00	1.00
5	20	2	2	2	40	2	2.0	2	2	1591.238551	1.00	1.00	1.00	1.00
5	20	2	2	2	41	2	2.0	3	3	1754.106737	1.00	1.00	1.00	1.00
5	20	2	2	2	42	3	0.1	3	3	1334.662646	1.00	1.00	1.00	1.00
5	20	2	2	2	43	2	2.0	2	2	1435.592512	1.00	1.00	1.00	1.00
5	20	2	2	2	44	2	2.0	4	4	1616.890415	1.00	1.00	1.00	1.00
5	20	2	2	2	45	1	-0.1	1	1	1943.470469	1.00	1.00	1.00	1.00
5	20	2	2	2	46	2	2.0	4	4	1820.218491	1.00	1.00	1.00	1.00
5	20	2	2	2	47	4	-2.0	1	1	2094.195212	1.00	1.00	1.00	1.00
5	20	2	2	2	48	1	-0.1	3	3	1851.628070	1.00	1.00	1.00	1.00
5	20	2	2	2	49	1	-0.1	1	1	1835.907078	1.00	1.00	1.00	1.00
5	20	2	2	2	50	1	-0.1	2	2	2253.767169	1.00	1.00	1.00	1.00
5	20	2	2	2	51	1	-0.1	1	1	1701.328800	1.00	1.00	1.00	1.00
5	20	2	2	2	52	1	-0.1	3	3	2645.299891	1.00	1.00	1.00	1.00
5	20	2	2	2	53	4	-2.0	2	2	2196.583923	1.00	1.00	1.00	1.00
5	20	2	2	2	54	1	-0.1	2	2	1944.685428	1.00	1.00	1.00	1.00
5	20	2	2	2	55	3	0.1	3	3	2661.398865	1.00	1.00	1.00	1.00
5	20	2	2	2	56	3	0.1	4	4	1316.918491	1.00	1.00	1.00	1.00
5	20	2	2	2	57	2	2.0	1	1	1416.398174	1.00	1.00	1.00	1.00
5	20	2	2	2	58	1	-0.1	2	2	1476.982130	1.00	1.00	1.00	1.00
5	20	2	2	2	59	1	-0.1	2	2	1475.347006	1.00	1.00	1.00	1.00
5	20	2	2	2	60	2	2.0	3	3	1317.609361	1.00	1.00	1.00	1.00
5	20	2	2	2	61	2	2.0	4	4	1384.540773	1.00	1.00	1.00	1.00
5	20	2	2	2	62	1	-0.1	4	4	1347.345822	1.00	1.00	1.00	1.00
5	20	2	2	2	63	2	2.0	4	4	1386.081471	1.00	1.00	1.00	1.00
5	20	2	2	2	64	3	0.1	4	4	1028.482670	1.00	1.00	1.00	1.00
5	20	2	2	2	65	2	2.0	1	1	1278.024162	1.00	1.00	1.00	1.00
5	20	2	2	2	66	4	-2.0	1	1	1550.212108	1.00	1.00	1.00	1.00
5	20	2	2	2	67	3	0.1	2	2	1456.586521	1.00	1.00	1.00	1.00
5	20	2	2	2	68	3	0.1	3	3	1256.179766	1.00	1.00	1.00	1.00
5	20	2	2	2	69	3	0.1	1	1	1139.121034	1.00	1.00	1.00	1.00
5	20	2	2	2	70	1	-0.1	3	3	1416.847113	1.00	1.00	1.00	1.00
5	20	2	2	2	71	1	-0.1	4	4	1128.626683	1.00	1.00	1.00	1.00
5	20	2	2	2	72	2	2.0	4	4	1268.183247	1.00	1.00	1.00	1.00
5	20	2	2	2	73	1	-0.1	3	3	1221.657222	1.00	1.00	1.00	1.00
5	20	2	2	2	74	1	-0.1	4	4	1158.735258	1.00	1.00	1.00	1.00
5	20	2	2	2	75	3	0.1	4	4	1173.025063	1.00	1.00	1.00	1.00
5	20	2	2	2	76	3	0.1	3	3	1157.924541	1.00	1.00	1.00	1.00
5	20	2	2	2	77	1	-0.1	1	1	1362.216148	1.00	1.00	1.00	1.00
5	20	2	2	2	78	1	-0.1	4	4	1261.753938	1.00	1.00	1.00	1.00
5	20	2	2	2	79	1	-0.1	1	1	1054.442115	1.00	1.00	1.00	1.00
5	20	2	2	2	80	3	0.1	2	2	1038.449021	1.00	1.00	1.00	1.00
5	20	2	2	2	81	3	0.1	4	4	1255.433023	1.00	1.00	1.00	1.00
5	20	2	2	2	82	3	0.1	1	1	1038.791802	1.00	1.00	1.00	1.00
5	20	2	2	2	83	4	-2.0	3	3	1416.882034	1.00	1.00	1.00	1.00
5	20	2	2	2	84	4	-2.0	1	1	1136.953160	1.00	1.00	1.00	1.00
5	20	2	2	2	85	3	0.1	2	2	957.540972	1.00	1.00	1.00	1.00
5	20	2	2	2	86	4	-2.0	4	4	1095.797371	1.00	1.00	1.00	1.00
5	20	2	2	2	87	3	0.1	1	1	989.677180	1.00	1.00	1.00	1.00
5	20	2	2	2	88	1	-0.1	4	4	1316.952574	1.00	1.00	1.00	1.00
5	20	2	2	2	89	1	-0.1	1	1	1798.319898	1.00	1.00	1.00	1.00
5	20	2	2	2	90	4	-2.0	2	2	1378.541966	1.00	1.00	1.00	1.00
5	20	2	2	2	91	4	-2.0	1	1	1460.681176	1.00	1.00	1.00	1.00
5	20	2	2	2	92	2	2.0	2	2	1284.599858	1.00	1.00	1.00	1.00
5	20	2	2	2	93	2	2.0	2	2	971.274561	1.00	1.00	1.00	1.00
5	20	2	2	2	94	1	-0.1	4	4	1287.204938	1.00	1.00	1.00	1.00
5	20	2	2	2	95	3	0.1	1	1	1277.859337	1.00	1.00	1.00	1.00
5	20	2	2	2	96	2	2.0	3	3	1116.886923	1.00	1.00	1.00	1.00
6	20	1	1	1	1	4	0.1	4	3	NaN	1.00	0.50	1.00	1.00
6	20	1	1	1	2	1	-0.1	4	4	2833.565160	1.00	0.50	1.00	1.00
6	20	1	1	1	3	3	-2.0	3	3	2793.831060	1.00	0.50	1.00	1.00
6	20	1	1	1	4	1	-0.1	1	1	2443.095701	1.00	0.50	1.00	1.00
6	20	1	1	1	5	4	0.1	2	2	4875.467413	1.00	0.50	1.00	1.00
6	20	1	1	1	6	4	0.1	2	2	1388.716443	1.00	0.50	1.00	1.00
6	20	1	1	1	7	1	-0.1	2	2	7470.062257	1.00	0.50	1.00	1.00
6	20	1	1	1	8	1	-0.1	3	3	2607.309309	1.00	0.50	1.00	1.00
6	20	1	1	1	9	3	-2.0	4	4	3176.555400	1.00	0.50	1.00	1.00
6	20	1	1	1	10	1	-0.1	2	2	2100.332584	1.00	0.50	1.00	1.00
6	20	1	1	1	11	4	0.1	4	4	3096.468685	1.00	0.50	1.00	1.00
6	20	1	1	1	12	1	-0.1	2	2	1486.023503	1.00	0.50	1.00	1.00
6	20	1	1	1	13	2	2.0	4	4	3007.127163	1.00	0.50	1.00	1.00
6	20	1	1	1	14	1	-0.1	3	3	3272.023958	1.00	0.50	1.00	1.00
6	20	1	1	1	15	2	2.0	2	2	1080.703274	1.00	0.50	1.00	1.00
6	20	1	1	1	16	3	-2.0	3	3	1870.709825	1.00	0.50	1.00	1.00
6	20	1	1	1	17	4	0.1	3	3	1416.987355	1.00	0.50	1.00	1.00
6	20	1	1	1	18	2	2.0	3	3	2969.815717	1.00	0.50	1.00	1.00
6	20	1	1	1	19	2	2.0	3	3	4596.877815	1.00	0.50	1.00	1.00
6	20	1	1	1	20	4	0.1	2	2	1201.499073	1.00	0.50	1.00	1.00
6	20	1	1	1	21	2	2.0	1	1	1661.955640	1.00	0.50	1.00	1.00
6	20	1	1	1	22	2	2.0	3	3	2250.357797	1.00	0.50	1.00	1.00
6	20	1	1	1	23	1	-0.1	4	4	4873.136949	1.00	0.50	1.00	1.00
6	20	1	1	1	24	4	0.1	3	3	1449.935397	1.00	0.50	1.00	1.00
6	20	1	1	1	25	1	-0.1	3	3	2545.643092	1.00	0.50	1.00	1.00
6	20	1	1	1	26	3	-2.0	2	2	1616.944612	1.00	0.50	1.00	1.00
6	20	1	1	1	27	1	-0.1	1	1	2800.100851	1.00	0.50	1.00	1.00
6	20	1	1	1	28	1	-0.1	4	4	1673.748479	1.00	0.50	1.00	1.00
6	20	1	1	1	29	3	-2.0	3	3	2371.331273	1.00	0.50	1.00	1.00
6	20	1	1	1	30	1	-0.1	3	3	2805.624737	1.00	0.50	1.00	1.00
6	20	1	1	1	31	4	0.1	1	1	1656.578141	1.00	0.50	1.00	1.00
6	20	1	1	1	32	2	2.0	2	2	2440.587840	1.00	0.50	1.00	1.00
6	20	1	1	1	33	3	-2.0	1	3	1384.936074	1.00	0.50	1.00	1.00
6	20	1	1	1	34	4	0.1	1	1	1833.563763	1.00	0.50	1.00	1.00
6	20	1	1	1	35	2	2.0	1	1	1068.860987	1.00	0.50	1.00	1.00
6	20	1	1	1	36	4	0.1	2	2	1493.133904	1.00	0.50	1.00	1.00
6	20	1	1	1	37	3	-2.0	1	1	1379.503820	1.00	0.50	1.00	1.00
6	20	1	1	1	38	2	2.0	1	1	895.391733	1.00	0.50	1.00	1.00
6	20	1	1	1	39	2	2.0	4	4	1853.724705	1.00	0.50	1.00	1.00
6	20	1	1	1	40	2	2.0	4	4	1453.986750	1.00	0.50	1.00	1.00
6	20	1	1	1	41	2	2.0	3	3	3006.268115	1.00	0.50	1.00	1.00
6	20	1	1	1	42	2	2.0	3	3	1855.281607	1.00	0.50	1.00	1.00
6	20	1	1	1	43	3	-2.0	4	4	2175.845533	1.00	0.50	1.00	1.00
6	20	1	1	1	44	4	0.1	4	4	3412.471976	1.00	0.50	1.00	1.00
6	20	1	1	1	45	4	0.1	3	3	2310.611265	1.00	0.50	1.00	1.00
6	20	1	1	1	46	1	-0.1	4	4	2563.735335	1.00	0.50	1.00	1.00
6	20	1	1	1	47	1	-0.1	2	2	2512.461500	1.00	0.50	1.00	1.00
6	20	1	1	1	48	3	-2.0	2	2	3421.782377	1.00	0.50	1.00	1.00
6	20	1	1	1	49	4	0.1	1	1	1517.533932	1.00	0.50	1.00	1.00
6	20	1	1	1	50	3	-2.0	2	2	1460.740960	1.00	0.50	1.00	1.00
6	20	1	1	1	51	4	0.1	2	2	1356.156439	1.00	0.50	1.00	1.00
6	20	1	1	1	52	2	2.0	4	4	1231.254252	1.00	0.50	1.00	1.00
6	20	1	1	1	53	1	-0.1	3	3	2091.486208	1.00	0.50	1.00	1.00
6	20	1	1	1	54	2	2.0	4	4	1840.471904	1.00	0.50	1.00	1.00
6	20	1	1	1	55	3	-2.0	3	3	1601.310781	1.00	0.50	1.00	1.00
6	20	1	1	1	56	4	0.1	3	3	1219.237082	1.00	0.50	1.00	1.00
6	20	1	1	1	57	3	-2.0	3	3	1900.841867	1.00	0.50	1.00	1.00
6	20	1	1	1	58	4	0.1	1	1	1489.677599	1.00	0.50	1.00	1.00
6	20	1	1	1	59	3	-2.0	2	2	1377.173635	1.00	0.50	1.00	1.00
6	20	1	1	1	60	1	-0.1	3	3	1467.144288	1.00	0.50	1.00	1.00
6	20	1	1	1	61	4	0.1	4	4	1816.841526	1.00	0.50	1.00	1.00
6	20	1	1	1	62	4	0.1	4	4	1797.855035	1.00	0.50	1.00	1.00
6	20	1	1	1	63	3	-2.0	1	1	2256.475055	1.00	0.50	1.00	1.00
6	20	1	1	1	64	4	0.1	2	2	1192.012113	1.00	0.50	1.00	1.00
6	20	1	1	1	65	4	0.1	3	3	2379.102372	1.00	0.50	1.00	1.00
6	20	1	1	1	66	3	-2.0	4	4	1790.198196	1.00	0.50	1.00	1.00
6	20	1	1	1	67	3	-2.0	1	1	1465.802218	1.00	0.50	1.00	1.00
6	20	1	1	1	68	3	-2.0	4	4	1328.647635	1.00	0.50	1.00	1.00
6	20	1	1	1	69	4	0.1	1	1	1381.783160	1.00	0.50	1.00	1.00
6	20	1	1	1	70	2	2.0	2	2	1169.538587	1.00	0.50	1.00	1.00
6	20	1	1	1	71	4	0.1	3	3	1579.982372	1.00	0.50	1.00	1.00
6	20	1	1	1	72	3	-2.0	2	2	1254.203537	1.00	0.50	1.00	1.00
6	20	1	1	1	73	2	2.0	2	2	1888.226856	1.00	0.50	1.00	1.00
6	20	1	1	1	74	2	2.0	4	4	1516.940002	1.00	0.50	1.00	1.00
6	20	1	1	1	75	2	2.0	1	1	1188.857522	1.00	0.50	1.00	1.00
6	20	1	1	1	76	1	-0.1	1	1	1481.935274	1.00	0.50	1.00	1.00
6	20	1	1	1	77	1	-0.1	2	2	1525.652003	1.00	0.50	1.00	1.00
6	20	1	1	1	78	3	-2.0	1	1	2019.269488	1.00	0.50	1.00	1.00
6	20	1	1	1	79	1	-0.1	4	4	1926.107368	1.00	0.50	1.00	1.00
6	20	1	1	1	80	3	-2.0	4	4	1933.618658	1.00	0.50	1.00	1.00
6	20	1	1	1	81	1	-0.1	1	1	1626.079572	1.00	0.50	1.00	1.00
6	20	1	1	1	82	1	-0.1	1	1	2339.343408	1.00	0.50	1.00	1.00
6	20	1	1	1	83	1	-0.1	2	2	1833.559573	1.00	0.50	1.00	1.00
6	20	1	1	1	84	3	-2.0	1	1	2261.463119	1.00	0.50	1.00	1.00
6	20	1	1	1	85	3	-2.0	3	3	1862.033024	1.00	0.50	1.00	1.00
6	20	1	1	1	86	2	2.0	2	2	1150.064883	1.00	0.50	1.00	1.00
6	20	1	1	1	87	3	-2.0	4	4	2003.549893	1.00	0.50	1.00	1.00
6	20	1	1	1	88	4	0.1	4	4	1662.484198	1.00	0.50	1.00	1.00
6	20	1	1	1	89	1	-0.1	4	4	1733.233134	1.00	0.50	1.00	1.00
6	20	1	1	1	90	2	2.0	3	3	3433.580525	1.00	0.50	1.00	1.00
6	20	1	1	1	91	2	2.0	1	1	1276.709191	1.00	0.50	1.00	1.00
6	20	1	1	1	92	1	-0.1	1	1	1659.897836	1.00	0.50	1.00	1.00
6	20	1	1	1	93	3	-2.0	2	2	3682.360747	1.00	0.50	1.00	1.00
6	20	1	1	1	94	4	0.1	1	1	1387.507071	1.00	0.50	1.00	1.00
6	20	1	1	1	95	2	2.0	1	1	2356.338026	1.00	0.50	1.00	1.00
6	20	1	1	1	96	2	2.0	2	2	1249.559092	1.00	0.50	1.00	1.00
6	20	1	1	2	1	4	0.1	4	3	NaN	1.00	0.50	1.00	1.00
6	20	1	1	2	2	3	-2.0	3	3	3133.617261	1.00	0.50	1.00	1.00
6	20	1	1	2	3	2	2.0	4	4	1660.852147	1.00	0.50	1.00	1.00
6	20	1	1	2	4	2	2.0	3	3	1516.909272	1.00	0.50	1.00	1.00
6	20	1	1	2	5	3	-2.0	1	1	1435.140220	1.00	0.50	1.00	1.00
6	20	1	1	2	6	3	-2.0	4	4	2075.876962	1.00	0.50	1.00	1.00
6	20	1	1	2	7	3	-2.0	1	1	1666.758205	1.00	0.50	1.00	1.00
6	20	1	1	2	8	4	0.1	4	4	1427.520816	1.00	0.50	1.00	1.00
6	20	1	1	2	9	1	-0.1	4	4	1788.500214	1.00	0.50	1.00	1.00
6	20	1	1	2	10	4	0.1	2	2	2359.645709	1.00	0.50	1.00	1.00
6	20	1	1	2	11	3	-2.0	2	2	2696.587415	1.00	0.50	1.00	1.00
6	20	1	1	2	12	1	-0.1	2	2	1616.860243	1.00	0.50	1.00	1.00
6	20	1	1	2	13	4	0.1	3	3	1322.468638	1.00	0.50	1.00	1.00
6	20	1	1	2	14	2	2.0	3	3	1391.198602	1.00	0.50	1.00	1.00
6	20	1	1	2	15	1	-0.1	3	3	1418.098110	1.00	0.50	1.00	1.00
6	20	1	1	2	16	2	2.0	1	1	1228.535191	1.00	0.50	1.00	1.00
6	20	1	1	2	17	3	-2.0	1	1	1149.861784	1.00	0.50	1.00	1.00
6	20	1	1	2	18	2	2.0	4	4	1216.952713	1.00	0.50	1.00	1.00
6	20	1	1	2	19	4	0.1	3	3	1516.807024	1.00	0.50	1.00	1.00
6	20	1	1	2	20	3	-2.0	3	3	1458.846306	1.00	0.50	1.00	1.00
6	20	1	1	2	21	4	0.1	2	2	1137.724487	1.00	0.50	1.00	1.00
6	20	1	1	2	22	1	-0.1	4	4	1423.183952	1.00	0.50	1.00	1.00
6	20	1	1	2	23	1	-0.1	1	1	1233.244449	1.00	0.50	1.00	1.00
6	20	1	1	2	24	2	2.0	4	4	1938.219243	1.00	0.50	1.00	1.00
6	20	1	1	2	25	4	0.1	4	4	1516.836916	1.00	0.50	1.00	1.00
6	20	1	1	2	26	4	0.1	2	2	974.454016	1.00	0.50	1.00	1.00
6	20	1	1	2	27	3	-2.0	3	3	1752.971397	1.00	0.50	1.00	1.00
6	20	1	1	2	28	1	-0.1	2	2	1998.512101	1.00	0.50	1.00	1.00
6	20	1	1	2	29	4	0.1	4	4	2065.578167	1.00	0.50	1.00	1.00
6	20	1	1	2	30	2	2.0	2	2	1545.079333	1.00	0.50	1.00	1.00
6	20	1	1	2	31	3	-2.0	4	4	1188.927364	1.00	0.50	1.00	1.00
6	20	1	1	2	32	1	-0.1	4	4	1793.139910	1.00	0.50	1.00	1.00
6	20	1	1	2	33	1	-0.1	4	4	1347.095231	1.00	0.50	1.00	1.00
6	20	1	1	2	34	4	0.1	4	4	1336.631052	1.00	0.50	1.00	1.00
6	20	1	1	2	35	3	-2.0	3	3	1524.165781	1.00	0.50	1.00	1.00
6	20	1	1	2	36	4	0.1	3	3	1419.212498	1.00	0.50	1.00	1.00
6	20	1	1	2	37	1	-0.1	3	3	1477.844531	1.00	0.50	1.00	1.00
6	20	1	1	2	38	1	-0.1	3	3	1397.068063	1.00	0.50	1.00	1.00
6	20	1	1	2	39	2	2.0	4	4	1327.689692	1.00	0.50	1.00	1.00
6	20	1	1	2	40	4	0.1	4	4	1348.673365	1.00	0.50	1.00	1.00
6	20	1	1	2	41	3	-2.0	2	2	1754.059245	1.00	0.50	1.00	1.00
6	20	1	1	2	42	2	2.0	1	1	1789.361776	1.00	0.50	1.00	1.00
6	20	1	1	2	43	1	-0.1	1	1	1121.582771	1.00	0.50	1.00	1.00
6	20	1	1	2	44	2	2.0	3	3	1216.923659	1.00	0.50	1.00	1.00
6	20	1	1	2	45	4	0.1	3	3	1297.312927	1.00	0.50	1.00	1.00
6	20	1	1	2	46	1	-0.1	3	3	1696.690781	1.00	0.50	1.00	1.00
6	20	1	1	2	47	1	-0.1	1	1	1181.894068	1.00	0.50	1.00	1.00
6	20	1	1	2	48	4	0.1	2	2	1185.295058	1.00	0.50	1.00	1.00
6	20	1	1	2	49	2	2.0	2	2	1476.410270	1.00	0.50	1.00	1.00
6	20	1	1	2	50	2	2.0	2	2	1349.563143	1.00	0.50	1.00	1.00
6	20	1	1	2	51	1	-0.1	2	2	1352.461277	1.00	0.50	1.00	1.00
6	20	1	1	2	52	3	-2.0	1	1	1421.546034	1.00	0.50	1.00	1.00
6	20	1	1	2	53	2	2.0	1	1	1311.832090	1.00	0.50	1.00	1.00
6	20	1	1	2	54	1	-0.1	4	4	1428.816232	1.00	0.50	1.00	1.00
6	20	1	1	2	55	3	-2.0	2	2	1095.900736	1.00	0.50	1.00	1.00
6	20	1	1	2	56	4	0.1	1	1	925.897286	1.00	0.50	1.00	1.00
6	20	1	1	2	57	1	-0.1	2	2	1371.184606	1.00	0.50	1.00	1.00
6	20	1	1	2	58	1	-0.1	1	1	1278.134791	1.00	0.50	1.00	1.00
6	20	1	1	2	59	3	-2.0	3	1	1222.154771	1.00	0.50	1.00	1.00
6	20	1	1	2	60	1	-0.1	4	4	1488.853751	1.00	0.50	1.00	1.00
6	20	1	1	2	61	3	-2.0	1	1	1286.610449	1.00	0.50	1.00	1.00
6	20	1	1	2	62	2	2.0	1	1	1316.832726	1.00	0.50	1.00	1.00
6	20	1	1	2	63	3	-2.0	4	4	1252.097403	1.00	0.50	1.00	1.00
6	20	1	1	2	64	4	0.1	1	1	916.957882	1.00	0.50	1.00	1.00
6	20	1	1	2	65	3	-2.0	4	4	2193.982196	1.00	0.50	1.00	1.00
6	20	1	1	2	66	1	-0.1	2	2	1284.944595	1.00	0.50	1.00	1.00
6	20	1	1	2	67	4	0.1	3	3	1379.712785	1.00	0.50	1.00	1.00
6	20	1	1	2	68	3	-2.0	4	4	1591.232405	1.00	0.50	1.00	1.00
6	20	1	1	2	69	2	2.0	4	4	1603.494019	1.00	0.50	1.00	1.00
6	20	1	1	2	70	2	2.0	3	3	1669.379768	1.00	0.50	1.00	1.00
6	20	1	1	2	71	3	-2.0	2	2	1216.884828	1.00	0.50	1.00	1.00
6	20	1	1	2	72	2	2.0	2	2	1047.061289	1.00	0.50	1.00	1.00
6	20	1	1	2	73	4	0.1	2	2	1647.826470	1.00	0.50	1.00	1.00
6	20	1	1	2	74	3	-2.0	4	4	1427.022708	1.00	0.50	1.00	1.00
6	20	1	1	2	75	4	0.1	1	1	1386.652494	1.00	0.50	1.00	1.00
6	20	1	1	2	76	2	2.0	3	3	1555.964515	1.00	0.50	1.00	1.00
6	20	1	1	2	77	2	2.0	1	1	1081.798664	1.00	0.50	1.00	1.00
6	20	1	1	2	78	4	0.1	1	1	1024.125971	1.00	0.50	1.00	1.00
6	20	1	1	2	79	4	0.1	1	1	995.403047	1.00	0.50	1.00	1.00
6	20	1	1	2	80	3	-2.0	2	2	1380.224582	1.00	0.50	1.00	1.00
6	20	1	1	2	81	4	0.1	3	3	1464.578878	1.00	0.50	1.00	1.00
6	20	1	1	2	82	1	-0.1	1	1	1316.936091	1.00	0.50	1.00	1.00
6	20	1	1	2	83	3	-2.0	1	1	1637.744183	1.00	0.50	1.00	1.00
6	20	1	1	2	84	2	2.0	3	3	1558.963500	1.00	0.50	1.00	1.00
6	20	1	1	2	85	2	2.0	2	2	1093.127199	1.00	0.50	1.00	1.00
6	20	1	1	2	86	1	-0.1	1	1	1283.218677	1.00	0.50	1.00	1.00
6	20	1	1	2	87	2	2.0	1	1	1137.114354	1.00	0.50	1.00	1.00
6	20	1	1	2	88	4	0.1	1	1	1863.485722	1.00	0.50	1.00	1.00
6	20	1	1	2	89	1	-0.1	3	3	1526.383102	1.00	0.50	1.00	1.00
6	20	1	1	2	90	1	-0.1	3	3	1598.101435	1.00	0.50	1.00	1.00
6	20	1	1	2	91	3	-2.0	2	2	1072.495806	1.00	0.50	1.00	1.00
6	20	1	1	2	92	2	2.0	2	2	1328.687026	1.00	0.50	1.00	1.00
6	20	1	1	2	93	2	2.0	4	4	1517.797932	1.00	0.50	1.00	1.00
6	20	1	1	2	94	4	0.1	2	2	1379.856378	1.00	0.50	1.00	1.00
6	20	1	1	2	95	1	-0.1	2	2	981.519718	1.00	0.50	1.00	1.00
6	20	1	1	2	96	3	-2.0	3	3	1616.907177	1.00	0.50	1.00	1.00
7	26	1	1	1	1	4	2.0	4	1	NaN	0.75	1.00	1.00	1.00
7	26	1	1	1	2	1	-2.0	4	0	NaN	0.75	1.00	1.00	1.00
7	26	1	1	1	3	3	0.1	3	0	NaN	0.75	1.00	1.00	1.00
7	26	1	1	1	4	1	-2.0	1	0	NaN	0.75	1.00	1.00	1.00
7	26	1	1	1	5	4	2.0	2	2	1960.570408	0.75	1.00	1.00	1.00
7	26	1	1	1	6	4	2.0	2	2	3693.936799	0.75	1.00	1.00	1.00
7	26	1	1	1	7	1	-2.0	2	2	3540.503891	0.75	1.00	1.00	1.00
7	26	1	1	1	8	1	-2.0	3	3	4417.514517	0.75	1.00	1.00	1.00
7	26	1	1	1	9	3	0.1	4	4	6178.425750	0.75	1.00	1.00	1.00
7	26	1	1	1	10	1	-2.0	2	2	1933.549376	0.75	1.00	1.00	1.00
7	26	1	1	1	11	4	2.0	4	4	7327.998950	0.75	1.00	1.00	1.00
7	26	1	1	1	12	1	-2.0	2	2	3250.313657	0.75	1.00	1.00	1.00
7	26	1	1	1	13	2	-0.1	4	4	4454.956985	0.75	1.00	1.00	1.00
7	26	1	1	1	14	1	-2.0	3	3	12831.119598	0.75	1.00	1.00	1.00
7	26	1	1	1	15	2	-0.1	2	2	1584.129547	0.75	1.00	1.00	1.00
7	26	1	1	1	16	3	0.1	3	3	3633.966887	0.75	1.00	1.00	1.00
7	26	1	1	1	17	4	2.0	3	3	4317.414085	0.75	1.00	1.00	1.00
7	26	1	1	1	18	2	-0.1	3	3	6385.955478	0.75	1.00	1.00	1.00
7	26	1	1	1	19	2	-0.1	3	3	2397.154387	0.75	1.00	1.00	1.00
7	26	1	1	1	20	4	2.0	2	2	3063.650548	0.75	1.00	1.00	1.00
7	26	1	1	1	21	2	-0.1	1	1	2640.582812	0.75	1.00	1.00	1.00
7	26	1	1	1	22	2	-0.1	3	3	4480.368036	0.75	1.00	1.00	1.00
7	26	1	1	1	23	1	-2.0	4	4	10133.691293	0.75	1.00	1.00	1.00
7	26	1	1	1	24	4	2.0	3	3	3050.291867	0.75	1.00	1.00	1.00
7	26	1	1	1	25	1	-2.0	3	3	1981.531172	0.75	1.00	1.00	1.00
7	26	1	1	1	26	3	0.1	2	2	1687.144875	0.75	1.00	1.00	1.00
7	26	1	1	1	27	1	-2.0	1	3	2254.503855	0.75	1.00	1.00	1.00
7	26	1	1	1	28	1	-2.0	4	4	5287.175884	0.75	1.00	1.00	1.00
7	26	1	1	1	29	3	0.1	3	3	7830.274518	0.75	1.00	1.00	1.00
7	26	1	1	1	30	1	-2.0	3	3	3598.227428	0.75	1.00	1.00	1.00
7	26	1	1	1	31	4	2.0	1	1	4025.448765	0.75	1.00	1.00	1.00
7	26	1	1	1	32	2	-0.1	2	2	2002.997867	0.75	1.00	1.00	1.00
7	26	1	1	1	33	3	0.1	1	1	1653.897912	0.75	1.00	1.00	1.00
7	26	1	1	1	34	4	2.0	1	1	1476.982410	0.75	1.00	1.00	1.00
7	26	1	1	1	35	2	-0.1	1	1	1884.368823	0.75	1.00	1.00	1.00
7	26	1	1	1	36	4	2.0	2	2	1404.501410	0.75	1.00	1.00	1.00
7	26	1	1	1	37	3	0.1	1	1	2333.575077	0.75	1.00	1.00	1.00
7	26	1	1	1	38	2	-0.1	1	1	1595.566476	0.75	1.00	1.00	1.00
7	26	1	1	1	39	2	-0.1	4	4	3550.230267	0.75	1.00	1.00	1.00
7	26	1	1	1	40	2	-0.1	4	0	NaN	0.75	1.00	1.00	1.00
7	26	1	1	1	41	2	-0.1	3	3	2133.546582	0.75	1.00	1.00	1.00
7	26	1	1	1	42	2	-0.1	3	3	5422.734733	0.75	1.00	1.00	1.00
7	26	1	1	1	43	3	0.1	4	4	3864.106472	0.75	1.00	1.00	1.00
7	26	1	1	1	44	4	2.0	4	4	4250.194089	0.75	1.00	1.00	1.00
7	26	1	1	1	45	4	2.0	3	3	2352.042788	0.75	1.00	1.00	1.00
7	26	1	1	1	46	1	-2.0	4	4	7669.551298	0.75	1.00	1.00	1.00
7	26	1	1	1	47	1	-2.0	2	2	9324.172765	0.75	1.00	1.00	1.00
7	26	1	1	1	48	3	0.1	2	2	2336.865160	0.75	1.00	1.00	1.00
7	26	1	1	1	49	4	2.0	1	1	1142.324793	0.75	1.00	1.00	1.00
7	26	1	1	1	50	3	0.1	2	2	6450.736057	0.75	1.00	1.00	1.00
7	26	1	1	1	51	4	2.0	2	2	2666.649812	0.75	1.00	1.00	1.00
7	26	1	1	1	52	2	-0.1	4	4	3747.468463	0.75	1.00	1.00	1.00
7	26	1	1	1	53	1	-2.0	3	3	3647.405187	0.75	1.00	1.00	1.00
7	26	1	1	1	54	2	-0.1	4	4	1623.659432	0.75	1.00	1.00	1.00
7	26	1	1	1	55	3	0.1	3	3	5132.022366	0.75	1.00	1.00	1.00
7	26	1	1	1	56	4	2.0	3	3	3535.886544	0.75	1.00	1.00	1.00
7	26	1	1	1	57	3	0.1	3	3	3133.541274	0.75	1.00	1.00	1.00
7	26	1	1	1	58	4	2.0	1	1	1552.737569	0.75	1.00	1.00	1.00
7	26	1	1	1	59	3	0.1	2	2	2033.537782	0.75	1.00	1.00	1.00
7	26	1	1	1	60	1	-2.0	3	3	2496.057739	0.75	1.00	1.00	1.00
7	26	1	1	1	61	4	2.0	4	4	4550.214902	0.75	1.00	1.00	1.00
7	26	1	1	1	62	4	2.0	4	4	2698.425638	0.75	1.00	1.00	1.00
7	26	1	1	1	63	3	0.1	1	1	5857.178217	0.75	1.00	1.00	1.00
7	26	1	1	1	64	4	2.0	2	2	4768.799666	0.75	1.00	1.00	1.00
7	26	1	1	1	65	4	2.0	3	3	2016.880358	0.75	1.00	1.00	1.00
7	26	1	1	1	66	3	0.1	4	4	1679.234093	0.75	1.00	1.00	1.00
7	26	1	1	1	67	3	0.1	1	2	5980.979426	0.75	1.00	1.00	1.00
7	26	1	1	1	68	3	0.1	4	3	4328.774467	0.75	1.00	1.00	1.00
7	26	1	1	1	69	4	2.0	1	1	1893.583402	0.75	1.00	1.00	1.00
7	26	1	1	1	70	2	-0.1	2	2	3233.540296	0.75	1.00	1.00	1.00
7	26	1	1	1	71	4	2.0	3	3	2500.692965	0.75	1.00	1.00	1.00
7	26	1	1	1	72	3	0.1	2	2	5115.371926	0.75	1.00	1.00	1.00
7	26	1	1	1	73	2	-0.1	2	2	4778.006143	0.75	1.00	1.00	1.00
7	26	1	1	1	74	2	-0.1	4	4	5983.667477	0.75	1.00	1.00	1.00
7	26	1	1	1	75	2	-0.1	1	1	2270.636631	0.75	1.00	1.00	1.00
7	26	1	1	1	76	1	-2.0	1	1	4822.072079	0.75	1.00	1.00	1.00
7	26	1	1	1	77	1	-2.0	2	2	3250.251638	0.75	1.00	1.00	1.00
7	26	1	1	1	78	3	0.1	1	1	1800.560686	0.75	1.00	1.00	1.00
7	26	1	1	1	79	1	-2.0	4	4	9500.338171	0.75	1.00	1.00	1.00
7	26	1	1	1	80	3	0.1	4	4	4626.404194	0.75	1.00	1.00	1.00
7	26	1	1	1	81	1	-2.0	1	1	2188.739351	0.75	1.00	1.00	1.00
7	26	1	1	1	82	1	-2.0	1	2	9863.342129	0.75	1.00	1.00	1.00
7	26	1	1	1	83	1	-2.0	2	2	1854.519778	0.75	1.00	1.00	1.00
7	26	1	1	1	84	3	0.1	1	1	2063.078967	0.75	1.00	1.00	1.00
7	26	1	1	1	85	3	0.1	3	3	4671.013495	0.75	1.00	1.00	1.00
7	26	1	1	1	86	2	-0.1	2	2	4450.056921	0.75	1.00	1.00	1.00
7	26	1	1	1	87	3	0.1	4	4	5776.239718	0.75	1.00	1.00	1.00
7	26	1	1	1	88	4	2.0	4	4	3299.316254	0.75	1.00	1.00	1.00
7	26	1	1	1	89	1	-2.0	4	4	7226.169806	0.75	1.00	1.00	1.00
7	26	1	1	1	90	2	-0.1	3	3	3114.450300	0.75	1.00	1.00	1.00
7	26	1	1	1	91	2	-0.1	1	1	1560.750319	0.75	1.00	1.00	1.00
7	26	1	1	1	92	1	-2.0	1	2	3525.087406	0.75	1.00	1.00	1.00
7	26	1	1	1	93	3	0.1	2	2	1716.865412	0.75	1.00	1.00	1.00
7	26	1	1	1	94	4	2.0	1	1	1623.860295	0.75	1.00	1.00	1.00
7	26	1	1	1	95	2	-0.1	1	1	2533.542671	0.75	1.00	1.00	1.00
7	26	1	1	1	96	2	-0.1	2	2	3340.580716	0.75	1.00	1.00	1.00
7	26	1	1	2	1	4	2.0	4	2	NaN	0.75	1.00	1.00	1.00
7	26	1	1	2	2	1	-2.0	4	4	9172.219374	0.75	1.00	1.00	1.00
7	26	1	1	2	3	3	0.1	3	3	6150.901860	0.75	1.00	1.00	1.00
7	26	1	1	2	4	1	-2.0	1	1	2881.729102	0.75	1.00	1.00	1.00
7	26	1	1	2	5	4	2.0	2	2	1928.390899	0.75	1.00	1.00	1.00
7	26	1	1	2	6	4	2.0	2	2	1935.964208	0.75	1.00	1.00	1.00
7	26	1	1	2	7	1	-2.0	2	2	1732.993160	0.75	1.00	1.00	1.00
7	26	1	1	2	8	1	-2.0	3	3	9001.761397	0.75	1.00	1.00	1.00
7	26	1	1	2	9	3	0.1	4	0	NaN	0.75	1.00	1.00	1.00
7	26	1	1	2	10	1	-2.0	2	2	2433.518506	0.75	1.00	1.00	1.00
7	26	1	1	2	11	4	2.0	4	4	2316.961513	0.75	1.00	1.00	1.00
7	26	1	1	2	12	1	-2.0	2	2	1735.884589	0.75	1.00	1.00	1.00
7	26	1	1	2	13	2	-0.1	4	4	5445.394596	0.75	1.00	1.00	1.00
7	26	1	1	2	14	1	-2.0	3	3	2077.088010	0.75	1.00	1.00	1.00
7	26	1	1	2	15	2	-0.1	2	2	1933.552728	0.75	1.00	1.00	1.00
7	26	1	1	2	16	3	0.1	3	3	2433.597007	0.75	1.00	1.00	1.00
7	26	1	1	2	17	4	2.0	3	3	3147.393035	0.75	1.00	1.00	1.00
7	26	1	1	2	18	2	-0.1	3	3	2982.422626	0.75	1.00	1.00	1.00
7	26	1	1	2	19	2	-0.1	3	3	2896.041257	0.75	1.00	1.00	1.00
7	26	1	1	2	20	4	2.0	2	2	2735.893528	0.75	1.00	1.00	1.00
7	26	1	1	2	21	2	-0.1	1	1	2565.588643	0.75	1.00	1.00	1.00
7	26	1	1	2	22	2	-0.1	3	3	3879.797013	0.75	1.00	1.00	1.00
7	26	1	1	2	23	1	-2.0	4	4	4536.339674	0.75	1.00	1.00	1.00
7	26	1	1	2	24	4	2.0	3	3	5035.989770	0.75	1.00	1.00	1.00
7	26	1	1	2	25	1	-2.0	3	3	4420.068193	0.75	1.00	1.00	1.00
7	26	1	1	2	26	3	0.1	2	2	4150.240883	0.75	1.00	1.00	1.00
7	26	1	1	2	27	1	-2.0	1	1	2043.635434	0.75	1.00	1.00	1.00
7	26	1	1	2	28	1	-2.0	4	4	10419.250212	0.75	1.00	1.00	1.00
7	26	1	1	2	29	3	0.1	3	3	8453.332197	0.75	1.00	1.00	1.00
7	26	1	1	2	30	1	-2.0	3	3	6383.538690	0.75	1.00	1.00	1.00
7	26	1	1	2	31	4	2.0	1	1	2609.720509	0.75	1.00	1.00	1.00
7	26	1	1	2	32	2	-0.1	2	2	2476.004632	0.75	1.00	1.00	1.00
7	26	1	1	2	33	3	0.1	1	1	2504.577537	0.75	1.00	1.00	1.00
7	26	1	1	2	34	4	2.0	1	1	2152.059829	0.75	1.00	1.00	1.00
7	26	1	1	2	35	2	-0.1	1	1	3412.492929	0.75	1.00	1.00	1.00
7	26	1	1	2	36	4	2.0	2	2	2133.566696	0.75	1.00	1.00	1.00
7	26	1	1	2	37	3	0.1	1	1	2050.443283	0.75	1.00	1.00	1.00
7	26	1	1	2	38	2	-0.1	1	1	2016.853539	0.75	1.00	1.00	1.00
7	26	1	1	2	39	2	-0.1	4	4	6150.137517	0.75	1.00	1.00	1.00
7	26	1	1	2	40	2	-0.1	4	4	6834.499915	0.75	1.00	1.00	1.00
7	26	1	1	2	41	2	-0.1	3	3	3666.450904	0.75	1.00	1.00	1.00
7	26	1	1	2	42	2	-0.1	3	3	7011.376865	0.75	1.00	1.00	1.00
7	26	1	1	2	43	3	0.1	4	0	NaN	0.75	1.00	1.00	1.00
7	26	1	1	2	44	4	2.0	4	4	1816.835939	0.75	1.00	1.00	1.00
7	26	1	1	2	45	4	2.0	3	3	2254.372832	0.75	1.00	1.00	1.00
7	26	1	1	2	46	1	-2.0	4	4	2207.143645	0.75	1.00	1.00	1.00
7	26	1	1	2	47	1	-2.0	2	2	2039.969884	0.75	1.00	1.00	1.00
7	26	1	1	2	48	3	0.1	2	2	2265.981570	0.75	1.00	1.00	1.00
7	26	1	1	2	49	4	2.0	1	1	1970.077203	0.75	1.00	1.00	1.00
7	26	1	1	2	50	3	0.1	2	2	2211.861005	0.75	1.00	1.00	1.00
7	26	1	1	2	51	4	2.0	2	2	4990.083097	0.75	1.00	1.00	1.00
7	26	1	1	2	52	2	-0.1	4	4	8347.020362	0.75	1.00	1.00	1.00
7	26	1	1	2	53	1	-2.0	3	3	10047.121073	0.75	1.00	1.00	1.00
7	26	1	1	2	54	2	-0.1	4	4	4206.799468	0.75	1.00	1.00	1.00
7	26	1	1	2	55	3	0.1	3	3	4050.216159	0.75	1.00	1.00	1.00
7	26	1	1	2	56	4	2.0	3	3	2905.869321	0.75	1.00	1.00	1.00
7	26	1	1	2	57	3	0.1	3	3	6799.751086	0.75	1.00	1.00	1.00
7	26	1	1	2	58	4	2.0	1	1	2265.615602	0.75	1.00	1.00	1.00
7	26	1	1	2	59	3	0.1	2	2	1579.308543	0.75	1.00	1.00	1.00
7	26	1	1	2	60	1	-2.0	3	3	1437.767091	0.75	1.00	1.00	1.00
7	26	1	1	2	61	4	2.0	4	4	2375.150473	0.75	1.00	1.00	1.00
7	26	1	1	2	62	4	2.0	4	0	NaN	0.75	1.00	1.00	1.00
7	26	1	1	2	63	3	0.1	1	1	3335.985160	0.75	1.00	1.00	1.00
7	26	1	1	2	64	4	2.0	2	2	1886.804608	0.75	1.00	1.00	1.00
7	26	1	1	2	65	4	2.0	3	3	5845.925949	0.75	1.00	1.00	1.00
7	26	1	1	2	66	3	0.1	4	4	3815.771558	0.75	1.00	1.00	1.00
7	26	1	1	2	67	3	0.1	1	1	6127.543864	0.75	1.00	1.00	1.00
7	26	1	1	2	68	3	0.1	4	4	5983.577522	0.75	1.00	1.00	1.00
7	26	1	1	2	69	4	2.0	1	1	7111.897182	0.75	1.00	1.00	1.00
7	26	1	1	2	70	2	-0.1	2	2	4950.006495	0.75	1.00	1.00	1.00
7	26	1	1	2	71	4	2.0	3	3	7618.307913	0.75	1.00	1.00	1.00
7	26	1	1	2	72	3	0.1	2	2	2633.605947	0.75	1.00	1.00	1.00
7	26	1	1	2	73	2	-0.1	2	2	4973.924340	0.75	1.00	1.00	1.00
7	26	1	1	2	74	2	-0.1	4	4	3664.155081	0.75	1.00	1.00	1.00
7	26	1	1	2	75	2	-0.1	1	1	2288.615732	0.75	1.00	1.00	1.00
7	26	1	1	2	76	1	-2.0	1	1	2368.139526	0.75	1.00	1.00	1.00
7	26	1	1	2	77	1	-2.0	2	2	3596.492571	0.75	1.00	1.00	1.00
7	26	1	1	2	78	3	0.1	1	1	5247.645162	0.75	1.00	1.00	1.00
7	26	1	1	2	79	1	-2.0	4	4	3631.878912	0.75	1.00	1.00	1.00
7	26	1	1	2	80	3	0.1	4	4	3063.571767	0.75	1.00	1.00	1.00
7	26	1	1	2	81	1	-2.0	1	3	1272.439654	0.75	1.00	1.00	1.00
7	26	1	1	2	82	1	-2.0	1	1	2552.081061	0.75	1.00	1.00	1.00
7	26	1	1	2	83	1	-2.0	2	2	4642.600386	0.75	1.00	1.00	1.00
7	26	1	1	2	84	3	0.1	1	1	1835.429084	0.75	1.00	1.00	1.00
7	26	1	1	2	85	3	0.1	3	1	3973.372873	0.75	1.00	1.00	1.00
7	26	1	1	2	86	2	-0.1	2	2	1730.879483	0.75	1.00	1.00	1.00
7	26	1	1	2	87	3	0.1	4	4	6599.846908	0.75	1.00	1.00	1.00
7	26	1	1	2	88	4	2.0	4	4	4089.646030	0.75	1.00	1.00	1.00
7	26	1	1	2	89	1	-2.0	4	4	2640.526100	0.75	1.00	1.00	1.00
7	26	1	1	2	90	2	-0.1	3	3	1977.396010	0.75	1.00	1.00	1.00
7	26	1	1	2	91	2	-0.1	1	1	2421.292650	0.75	1.00	1.00	1.00
7	26	1	1	2	92	1	-2.0	1	2	11694.761485	0.75	1.00	1.00	1.00
7	26	1	1	2	93	3	0.1	2	2	1844.663777	0.75	1.00	1.00	1.00
7	26	1	1	2	94	4	2.0	1	1	1133.084233	0.75	1.00	1.00	1.00
7	26	1	1	2	95	2	-0.1	1	2	3148.179168	0.75	1.00	1.00	1.00
7	26	1	1	2	96	2	-0.1	2	2	3450.242140	0.75	1.00	1.00	1.00
8	23	2	2	1	1	4	0.1	4	1	NaN	0.50	1.00	0.75	1.00
8	23	2	2	1	2	1	-2.0	4	4	7422.320435	0.50	1.00	0.75	1.00
8	23	2	2	1	3	3	2.0	3	3	2733.186760	0.50	1.00	0.75	1.00
8	23	2	2	1	4	1	-2.0	1	4	4555.278674	0.50	1.00	0.75	1.00
8	23	2	2	1	5	4	0.1	2	1	3423.413870	0.50	1.00	0.75	1.00
8	23	2	2	1	6	4	0.1	2	3	6913.577843	0.50	1.00	0.75	1.00
8	23	2	2	1	7	1	-2.0	2	2	5118.467012	0.50	1.00	0.75	1.00
8	23	2	2	1	8	1	-2.0	3	3	4907.840242	0.50	1.00	0.75	1.00
8	23	2	2	1	9	3	2.0	4	4	5066.944821	0.50	1.00	0.75	1.00
8	23	2	2	1	10	1	-2.0	2	2	4559.588998	0.50	1.00	0.75	1.00
8	23	2	2	1	11	4	0.1	4	4	8924.124155	0.50	1.00	0.75	1.00
8	23	2	2	1	12	1	-2.0	2	2	5176.182168	0.50	1.00	0.75	1.00
8	23	2	2	1	13	2	-0.1	4	4	7900.617816	0.50	1.00	0.75	1.00
8	23	2	2	1	14	1	-2.0	3	3	4619.538237	0.50	1.00	0.75	1.00
8	23	2	2	1	15	2	-0.1	2	2	3604.275124	0.50	1.00	0.75	1.00
8	23	2	2	1	16	3	2.0	3	3	6320.682657	0.50	1.00	0.75	1.00
8	23	2	2	1	17	4	0.1	3	3	7908.125753	0.50	1.00	0.75	1.00
8	23	2	2	1	18	2	-0.1	3	3	6658.534534	0.50	1.00	0.75	1.00
8	23	2	2	1	19	2	-0.1	3	4	5601.758324	0.50	1.00	0.75	1.00
8	23	2	2	1	20	4	0.1	2	2	11387.993167	0.50	1.00	0.75	1.00
8	23	2	2	1	21	2	-0.1	1	1	5408.711442	0.50	1.00	0.75	1.00
8	23	2	2	1	22	2	-0.1	3	3	9939.515776	0.50	1.00	0.75	1.00
8	23	2	2	1	23	1	-2.0	4	4	4207.339760	0.50	1.00	0.75	1.00
8	23	2	2	1	24	4	0.1	3	3	3178.296404	0.50	1.00	0.75	1.00
8	23	2	2	1	25	1	-2.0	3	3	3587.745091	0.50	1.00	0.75	1.00
8	23	2	2	1	26	3	2.0	2	2	6104.730629	0.50	1.00	0.75	1.00
8	23	2	2	1	27	1	-2.0	1	1	6758.172617	0.50	1.00	0.75	1.00
8	23	2	2	1	28	1	-2.0	4	2	4434.129757	0.50	1.00	0.75	1.00
8	23	2	2	1	29	3	2.0	3	3	12771.657292	0.50	1.00	0.75	1.00
8	23	2	2	1	30	1	-2.0	3	3	5999.408584	0.50	1.00	0.75	1.00
8	23	2	2	1	31	4	0.1	1	1	3473.216009	0.50	1.00	0.75	1.00
8	23	2	2	1	32	2	-0.1	2	2	2608.106896	0.50	1.00	0.75	1.00
8	23	2	2	1	33	3	2.0	1	1	3345.469326	0.50	1.00	0.75	1.00
8	23	2	2	1	34	4	0.1	1	1	10950.447892	0.50	1.00	0.75	1.00
8	23	2	2	1	35	2	-0.1	1	1	2899.735022	0.50	1.00	0.75	1.00
8	23	2	2	1	36	4	0.1	2	2	1721.574390	0.50	1.00	0.75	1.00
8	23	2	2	1	37	3	2.0	1	1	1928.176067	0.50	1.00	0.75	1.00
8	23	2	2	1	38	2	-0.1	1	1	2566.492389	0.50	1.00	0.75	1.00
8	23	2	2	1	39	2	-0.1	4	2	2733.593236	0.50	1.00	0.75	1.00
8	23	2	2	1	40	2	-0.1	4	4	1390.561370	0.50	1.00	0.75	1.00
8	23	2	2	1	41	2	-0.1	3	3	1329.428740	0.50	1.00	0.75	1.00
8	23	2	2	1	42	2	-0.1	3	3	1542.563091	0.50	1.00	0.75	1.00
8	23	2	2	1	43	3	2.0	4	4	1634.844093	0.50	1.00	0.75	1.00
8	23	2	2	1	44	4	0.1	4	4	1861.092122	0.50	1.00	0.75	1.00
8	23	2	2	1	45	4	0.1	3	3	1772.743743	0.50	1.00	0.75	1.00
8	23	2	2	1	46	1	-2.0	4	4	1193.263110	0.50	1.00	0.75	1.00
8	23	2	2	1	47	1	-2.0	2	2	2026.561756	0.50	1.00	0.75	1.00
8	23	2	2	1	48	3	2.0	2	2	1757.276972	0.50	1.00	0.75	1.00
8	23	2	2	1	49	4	0.1	1	1	1633.034925	0.50	1.00	0.75	1.00
8	23	2	2	1	50	3	2.0	2	2	1251.860502	0.50	1.00	0.75	1.00
8	23	2	2	1	51	4	0.1	2	2	1316.864015	0.50	1.00	0.75	1.00
8	23	2	2	1	52	2	-0.1	4	4	1088.423529	0.50	1.00	0.75	1.00
8	23	2	2	1	53	1	-2.0	3	3	1863.844707	0.50	1.00	0.75	1.00
8	23	2	2	1	54	2	-0.1	4	4	1616.882593	0.50	1.00	0.75	1.00
8	23	2	2	1	55	3	2.0	3	3	1233.591700	0.50	1.00	0.75	1.00
8	23	2	2	1	56	4	0.1	3	3	1753.853632	0.50	1.00	0.75	1.00
8	23	2	2	1	57	3	2.0	3	3	2270.382688	0.50	1.00	0.75	1.00
8	23	2	2	1	58	4	0.1	1	1	1116.862618	0.50	1.00	0.75	1.00
8	23	2	2	1	59	3	2.0	2	2	1216.905221	0.50	1.00	0.75	1.00
8	23	2	2	1	60	1	-2.0	3	3	2133.583179	0.50	1.00	0.75	1.00
8	23	2	2	1	61	4	0.1	4	4	1416.926732	0.50	1.00	0.75	1.00
8	23	2	2	1	62	4	0.1	4	4	4517.707418	0.50	1.00	0.75	1.00
8	23	2	2	1	63	3	2.0	1	1	1947.173454	0.50	1.00	0.75	1.00
8	23	2	2	1	64	4	0.1	2	2	1054.619512	0.50	1.00	0.75	1.00
8	23	2	2	1	65	4	0.1	3	3	1116.879101	0.50	1.00	0.75	1.00
8	23	2	2	1	66	3	2.0	4	4	1661.108605	0.50	1.00	0.75	1.00
8	23	2	2	1	67	3	2.0	1	1	1286.475236	0.50	1.00	0.75	1.00
8	23	2	2	1	68	3	2.0	4	4	1133.965630	0.50	1.00	0.75	1.00
8	23	2	2	1	69	4	0.1	1	1	1698.401054	0.50	1.00	0.75	1.00
8	23	2	2	1	70	2	-0.1	2	2	3161.414649	0.50	1.00	0.75	1.00
8	23	2	2	1	71	4	0.1	3	3	1061.338522	0.50	1.00	0.75	1.00
8	23	2	2	1	72	3	2.0	2	2	1187.385827	0.50	1.00	0.75	1.00
8	23	2	2	1	73	2	-0.1	2	2	1116.831608	0.50	1.00	0.75	1.00
8	23	2	2	1	74	2	-0.1	4	4	1139.695129	0.50	1.00	0.75	1.00
8	23	2	2	1	75	2	-0.1	1	1	1537.774214	0.50	1.00	0.75	1.00
8	23	2	2	1	76	1	-2.0	1	1	1644.967726	0.50	1.00	0.75	1.00
8	23	2	2	1	77	1	-2.0	2	2	2233.524931	0.50	1.00	0.75	1.00
8	23	2	2	1	78	3	2.0	1	1	1935.449058	0.50	1.00	0.75	1.00
8	23	2	2	1	79	1	-2.0	4	4	2116.840828	0.50	1.00	0.75	1.00
8	23	2	2	1	80	3	2.0	4	4	2364.318091	0.50	1.00	0.75	1.00
8	23	2	2	1	81	1	-2.0	1	1	1991.542221	0.50	1.00	0.75	1.00
8	23	2	2	1	82	1	-2.0	1	1	1528.421629	0.50	1.00	0.75	1.00
8	23	2	2	1	83	1	-2.0	2	2	1575.083146	0.50	1.00	0.75	1.00
8	23	2	2	1	84	3	2.0	1	1	2354.016502	0.50	1.00	0.75	1.00
8	23	2	2	1	85	3	2.0	3	3	1350.588413	0.50	1.00	0.75	1.00
8	23	2	2	1	86	2	-0.1	2	2	1131.037325	0.50	1.00	0.75	1.00
8	23	2	2	1	87	3	2.0	4	4	1316.946148	0.50	1.00	0.75	1.00
8	23	2	2	1	88	4	0.1	4	4	1885.130373	0.50	1.00	0.75	1.00
8	23	2	2	1	89	1	-2.0	4	4	2037.558405	0.50	1.00	0.75	1.00
8	23	2	2	1	90	2	-0.1	3	3	1702.010172	0.50	1.00	0.75	1.00
8	23	2	2	1	91	2	-0.1	1	1	1596.349257	0.50	1.00	0.75	1.00
8	23	2	2	1	92	1	-2.0	1	1	2116.860942	0.50	1.00	0.75	1.00
8	23	2	2	1	93	3	2.0	2	2	2482.992950	0.50	1.00	0.75	1.00
8	23	2	2	1	94	4	0.1	1	1	2066.303120	0.50	1.00	0.75	1.00
8	23	2	2	1	95	2	-0.1	1	1	2778.205889	0.50	1.00	0.75	1.00
8	23	2	2	1	96	2	-0.1	2	2	1032.857528	0.50	1.00	0.75	1.00
8	23	2	2	2	1	2	-0.1	1	1	NaN	0.50	1.00	0.75	1.00
8	23	2	2	2	2	3	2.0	4	4	1639.810088	0.50	1.00	0.75	1.00
8	23	2	2	2	3	2	-0.1	1	1	1728.422467	0.50	1.00	0.75	1.00
8	23	2	2	2	4	3	2.0	2	2	1565.035780	0.50	1.00	0.75	1.00
8	23	2	2	2	5	1	-2.0	1	1	1849.062940	0.50	1.00	0.75	1.00
8	23	2	2	2	6	3	2.0	1	1	1426.077616	0.50	1.00	0.75	1.00
8	23	2	2	2	7	1	-2.0	2	2	1916.870999	0.50	1.00	0.75	1.00
8	23	2	2	2	8	1	-2.0	2	2	2242.133009	0.50	1.00	0.75	1.00
8	23	2	2	2	9	3	2.0	2	2	1716.885526	0.50	1.00	0.75	1.00
8	23	2	2	2	10	2	-0.1	1	1	1654.464743	0.50	1.00	0.75	1.00
8	23	2	2	2	11	1	-2.0	1	1	1358.073163	0.50	1.00	0.75	1.00
8	23	2	2	2	12	3	2.0	2	2	1819.196295	0.50	1.00	0.75	1.00
8	23	2	2	2	13	4	0.1	4	4	1770.435628	0.50	1.00	0.75	1.00
8	23	2	2	2	14	3	2.0	4	4	2672.977152	0.50	1.00	0.75	1.00
8	23	2	2	2	15	4	0.1	1	1	1928.470518	0.50	1.00	0.75	1.00
8	23	2	2	2	16	4	0.1	2	2	1516.889716	0.50	1.00	0.75	1.00
8	23	2	2	2	17	1	-2.0	4	4	2067.818675	0.50	1.00	0.75	1.00
8	23	2	2	2	18	2	-0.1	2	2	1739.997123	0.50	1.00	0.75	1.00
8	23	2	2	2	19	2	-0.1	4	4	1416.837056	0.50	1.00	0.75	1.00
8	23	2	2	2	20	3	2.0	4	4	1395.425396	0.50	1.00	0.75	1.00
8	23	2	2	2	21	2	-0.1	3	3	2005.813867	0.50	1.00	0.75	1.00
8	23	2	2	2	22	2	-0.1	3	3	2384.557255	0.50	1.00	0.75	1.00
8	23	2	2	2	23	3	2.0	3	3	2633.553706	0.50	1.00	0.75	1.00
8	23	2	2	2	24	4	0.1	1	1	1578.855134	0.50	1.00	0.75	1.00
8	23	2	2	2	25	1	-2.0	4	4	1616.876167	0.50	1.00	0.75	1.00
8	23	2	2	2	26	4	0.1	4	4	1363.138891	0.50	1.00	0.75	1.00
8	23	2	2	2	27	2	-0.1	1	1	2661.329024	0.50	1.00	0.75	1.00
8	23	2	2	2	28	2	-0.1	3	3	2687.721764	0.50	1.00	0.75	1.00
8	23	2	2	2	29	4	0.1	3	3	1810.685436	0.50	1.00	0.75	1.00
8	23	2	2	2	30	1	-2.0	1	1	2542.796361	0.50	1.00	0.75	1.00
8	23	2	2	2	31	1	-2.0	3	3	2533.574519	0.50	1.00	0.75	1.00
8	23	2	2	2	32	4	0.1	3	3	2722.560549	0.50	1.00	0.75	1.00
8	23	2	2	2	33	1	-2.0	2	2	3086.833382	0.50	1.00	0.75	1.00
8	23	2	2	2	34	1	-2.0	2	2	1679.584137	0.50	1.00	0.75	1.00
8	23	2	2	2	35	4	0.1	1	1	2093.469421	0.50	1.00	0.75	1.00
8	23	2	2	2	36	4	0.1	2	2	1860.910255	0.50	1.00	0.75	1.00
8	23	2	2	2	37	4	0.1	3	3	1228.486302	0.50	1.00	0.75	1.00
8	23	2	2	2	38	3	2.0	1	1	1230.346315	0.50	1.00	0.75	1.00
8	23	2	2	2	39	2	-0.1	2	2	2224.087698	0.50	1.00	0.75	1.00
8	23	2	2	2	40	1	-2.0	3	3	1265.640186	0.50	1.00	0.75	1.00
8	23	2	2	2	41	2	-0.1	2	2	1969.981660	0.50	1.00	0.75	1.00
8	23	2	2	2	42	2	-0.1	2	2	1542.458888	0.50	1.00	0.75	1.00
8	23	2	2	2	43	2	-0.1	3	3	1633.186341	0.50	1.00	0.75	1.00
8	23	2	2	2	44	2	-0.1	4	4	2333.538480	0.50	1.00	0.75	1.00
8	23	2	2	2	45	3	2.0	3	3	1377.722029	0.50	1.00	0.75	1.00
8	23	2	2	2	46	3	2.0	2	2	1388.654424	0.50	1.00	0.75	1.00
8	23	2	2	2	47	4	0.1	4	4	1800.235225	0.50	1.00	0.75	1.00
8	23	2	2	2	48	4	0.1	2	2	1776.895946	0.50	1.00	0.75	1.00
8	23	2	2	2	49	3	2.0	1	1	1804.823797	0.50	1.00	0.75	1.00
8	23	2	2	2	50	1	-2.0	1	1	2982.864303	0.50	1.00	0.75	1.00
8	23	2	2	2	51	1	-2.0	4	4	1786.263617	0.50	1.00	0.75	1.00
8	23	2	2	2	52	4	0.1	4	4	1326.066022	0.50	1.00	0.75	1.00
8	23	2	2	2	53	2	-0.1	4	4	1867.827056	0.50	1.00	0.75	1.00
8	23	2	2	2	54	1	-2.0	4	4	1395.566476	0.50	1.00	0.75	1.00
8	23	2	2	2	55	1	-2.0	1	1	1591.264812	0.50	1.00	0.75	1.00
8	23	2	2	2	56	1	-2.0	1	1	1898.359428	0.50	1.00	0.75	1.00
8	23	2	2	2	57	4	0.1	2	2	1337.842938	0.50	1.00	0.75	1.00
8	23	2	2	2	58	4	0.1	2	2	1158.495004	0.50	1.00	0.75	1.00
8	23	2	2	2	59	1	-2.0	2	2	1593.065320	0.50	1.00	0.75	1.00
8	23	2	2	2	60	1	-2.0	3	3	1044.292221	0.50	1.00	0.75	1.00
8	23	2	2	2	61	3	2.0	3	3	1749.261987	0.50	1.00	0.75	1.00
8	23	2	2	2	62	4	0.1	3	3	1473.373012	0.50	1.00	0.75	1.00
8	23	2	2	2	63	3	2.0	1	1	1416.864155	0.50	1.00	0.75	1.00
8	23	2	2	2	64	1	-2.0	4	4	2188.812545	0.50	1.00	0.75	1.00
8	23	2	2	2	65	4	0.1	1	1	1551.738838	0.50	1.00	0.75	1.00
8	23	2	2	2	66	4	0.1	3	3	1202.582730	0.50	1.00	0.75	1.00
8	23	2	2	2	67	2	-0.1	3	3	1216.865551	0.50	1.00	0.75	1.00
8	23	2	2	2	68	3	2.0	3	3	1823.885438	0.50	1.00	0.75	1.00
8	23	2	2	2	69	2	-0.1	4	4	2074.744975	0.50	1.00	0.75	1.00
8	23	2	2	2	70	4	0.1	1	1	1833.571865	0.50	1.00	0.75	1.00
8	23	2	2	2	71	1	-2.0	4	4	1993.432964	0.50	1.00	0.75	1.00
8	23	2	2	2	72	3	2.0	3	3	1684.022969	0.50	1.00	0.75	1.00
8	23	2	2	2	73	2	-0.1	3	3	1995.599441	0.50	1.00	0.75	1.00
8	23	2	2	2	74	3	2.0	4	4	1840.520792	0.50	1.00	0.75	1.00
8	23	2	2	2	75	4	0.1	2	2	1640.039726	0.50	1.00	0.75	1.00
8	23	2	2	2	76	4	0.1	4	4	2193.477942	0.50	1.00	0.75	1.00
8	23	2	2	2	77	3	2.0	4	4	1858.948554	0.50	1.00	0.75	1.00
8	23	2	2	2	78	2	-0.1	1	1	2597.478450	0.50	1.00	0.75	1.00
8	23	2	2	2	79	3	2.0	2	2	1488.554830	0.50	1.00	0.75	1.00
8	23	2	2	2	80	4	0.1	4	4	1487.738805	0.50	1.00	0.75	1.00
8	23	2	2	2	81	2	-0.1	4	4	1476.849432	0.50	1.00	0.75	1.00
8	23	2	2	2	82	4	0.1	1	1	1156.101683	0.50	1.00	0.75	1.00
8	23	2	2	2	83	1	-2.0	3	3	1449.333365	0.50	1.00	0.75	1.00
8	23	2	2	2	84	1	-2.0	2	2	1379.230321	0.50	1.00	0.75	1.00
8	23	2	2	2	85	3	2.0	1	1	1358.548642	0.50	1.00	0.75	1.00
8	23	2	2	2	86	1	-2.0	3	3	2105.292432	0.50	1.00	0.75	1.00
8	23	2	2	2	87	2	-0.1	1	1	1135.548512	0.50	1.00	0.75	1.00
8	23	2	2	2	88	1	-2.0	3	3	1349.334902	0.50	1.00	0.75	1.00
8	23	2	2	2	89	3	2.0	1	1	1619.242669	0.50	1.00	0.75	1.00
8	23	2	2	2	90	2	-0.1	2	2	1363.359310	0.50	1.00	0.75	1.00
8	23	2	2	2	91	2	-0.1	2	2	1193.284063	0.50	1.00	0.75	1.00
8	23	2	2	2	92	2	-0.1	4	4	1516.860662	0.50	1.00	0.75	1.00
8	23	2	2	2	93	3	2.0	4	4	2121.511812	0.50	1.00	0.75	1.00
8	23	2	2	2	94	3	2.0	3	3	1823.924270	0.50	1.00	0.75	1.00
8	23	2	2	2	95	4	0.1	3	3	2333.540715	0.50	1.00	0.75	1.00
8	23	2	2	2	96	3	2.0	2	2	1437.785529	0.50	1.00	0.75	1.00
9	22	2	1	1	1	4	2.0	4	2	1878.564734	1.00	1.00	1.00	1.00
9	22	2	1	1	2	1	-2.0	4	4	1490.210627	1.00	1.00	1.00	1.00
9	22	2	1	1	3	3	-0.1	3	4	NaN	1.00	1.00	1.00	1.00
9	22	2	1	1	4	1	-2.0	1	1	1836.312157	1.00	1.00	1.00	1.00
9	22	2	1	1	5	4	2.0	2	2	1100.346273	1.00	1.00	1.00	1.00
9	22	2	1	1	6	4	2.0	2	2	2938.308081	1.00	1.00	1.00	1.00
9	22	2	1	1	7	1	-2.0	2	2	1241.145453	1.00	1.00	1.00	1.00
9	22	2	1	1	8	1	-2.0	3	3	3201.856940	1.00	1.00	1.00	1.00
9	22	2	1	1	9	3	-0.1	4	4	1820.647596	1.00	1.00	1.00	1.00
9	22	2	1	1	10	1	-2.0	2	2	1316.816523	1.00	1.00	1.00	1.00
9	22	2	1	1	11	4	2.0	4	4	1977.667273	1.00	1.00	1.00	1.00
9	22	2	1	1	12	1	-2.0	2	2	1619.232891	1.00	1.00	1.00	1.00
9	22	2	1	1	13	2	0.1	4	4	3053.587537	1.00	1.00	1.00	1.00
9	22	2	1	1	14	1	-2.0	3	3	2253.033556	1.00	1.00	1.00	1.00
9	22	2	1	1	15	2	0.1	2	2	1909.283722	1.00	1.00	1.00	1.00
9	22	2	1	1	16	3	-0.1	3	3	2595.102171	1.00	1.00	1.00	1.00
9	22	2	1	1	17	4	2.0	3	3	2838.313808	1.00	1.00	1.00	1.00
9	22	2	1	1	18	2	0.1	3	3	3919.352599	1.00	1.00	1.00	1.00
9	22	2	1	1	19	2	0.1	3	3	1244.086609	1.00	1.00	1.00	1.00
9	22	2	1	1	20	4	2.0	2	2	1821.629285	1.00	1.00	1.00	1.00
9	22	2	1	1	21	2	0.1	1	1	2652.978800	1.00	1.00	1.00	1.00
9	22	2	1	1	22	2	0.1	3	3	1967.149177	1.00	1.00	1.00	1.00
9	22	2	1	1	23	1	-2.0	4	4	1796.284723	1.00	1.00	1.00	1.00
9	22	2	1	1	24	4	2.0	3	3	3429.262658	1.00	1.00	1.00	1.00
9	22	2	1	1	25	1	-2.0	3	3	2783.984277	1.00	1.00	1.00	1.00
9	22	2	1	1	26	3	-0.1	2	2	1777.519210	1.00	1.00	1.00	1.00
9	22	2	1	1	27	1	-2.0	1	1	2533.641566	1.00	1.00	1.00	1.00
9	22	2	1	1	28	1	-2.0	4	4	2195.193244	1.00	1.00	1.00	1.00
9	22	2	1	1	29	3	-0.1	3	3	1499.985892	1.00	1.00	1.00	1.00
9	22	2	1	1	30	1	-2.0	3	3	907.155239	1.00	1.00	1.00	1.00
9	22	2	1	1	31	4	2.0	1	1	1168.895488	1.00	1.00	1.00	1.00
9	22	2	1	1	32	2	0.1	2	2	1270.380733	1.00	1.00	1.00	1.00
9	22	2	1	1	33	3	-0.1	1	1	1947.685809	1.00	1.00	1.00	1.00
9	22	2	1	1	34	4	2.0	1	1	2512.207836	1.00	1.00	1.00	1.00
9	22	2	1	1	35	2	0.1	1	1	1416.916396	1.00	1.00	1.00	1.00
9	22	2	1	1	36	4	2.0	2	2	1144.421148	1.00	1.00	1.00	1.00
9	22	2	1	1	37	3	-0.1	1	1	2205.694579	1.00	1.00	1.00	1.00
9	22	2	1	1	38	2	0.1	1	1	1853.832540	1.00	1.00	1.00	1.00
9	22	2	1	1	39	2	0.1	4	4	2470.670155	1.00	1.00	1.00	1.00
9	22	2	1	1	40	2	0.1	4	4	2335.876487	1.00	1.00	1.00	1.00
9	22	2	1	1	41	2	0.1	3	3	2684.638131	1.00	1.00	1.00	1.00
9	22	2	1	1	42	2	0.1	3	3	1907.402198	1.00	1.00	1.00	1.00
9	22	2	1	1	43	3	-0.1	4	4	1568.081139	1.00	1.00	1.00	1.00
9	22	2	1	1	44	4	2.0	4	4	2379.673115	1.00	1.00	1.00	1.00
9	22	2	1	1	45	4	2.0	3	3	2487.076709	1.00	1.00	1.00	1.00
9	22	2	1	1	46	1	-2.0	4	4	1693.280291	1.00	1.00	1.00	1.00
9	22	2	1	1	47	1	-2.0	2	2	1997.458895	1.00	1.00	1.00	1.00
9	22	2	1	1	48	3	-0.1	2	2	2086.531109	1.00	1.00	1.00	1.00
9	22	2	1	1	49	4	2.0	1	1	1998.612393	1.00	1.00	1.00	1.00
9	22	2	1	1	50	3	-0.1	2	2	889.870361	1.00	1.00	1.00	1.00
9	22	2	1	1	51	4	2.0	2	2	3950.291727	1.00	1.00	1.00	1.00
9	22	2	1	1	52	2	0.1	4	4	2163.586713	1.00	1.00	1.00	1.00
9	22	2	1	1	53	1	-2.0	3	3	2697.250349	1.00	1.00	1.00	1.00
9	22	2	1	1	54	2	0.1	4	4	1616.973945	1.00	1.00	1.00	1.00
9	22	2	1	1	55	3	-0.1	3	3	2481.190487	1.00	1.00	1.00	1.00
9	22	2	1	1	56	4	2.0	3	1	3015.501411	1.00	1.00	1.00	1.00
9	22	2	1	1	57	3	-0.1	3	3	1771.776581	1.00	1.00	1.00	1.00
9	22	2	1	1	58	4	2.0	1	3	2238.161833	1.00	1.00	1.00	1.00
9	22	2	1	1	59	3	-0.1	2	2	1296.355263	1.00	1.00	1.00	1.00
9	22	2	1	1	60	1	-2.0	3	3	2062.184719	1.00	1.00	1.00	1.00
9	22	2	1	1	61	4	2.0	4	4	1734.252817	1.00	1.00	1.00	1.00
9	22	2	1	1	62	4	2.0	4	4	1555.455512	1.00	1.00	1.00	1.00
9	22	2	1	1	63	3	-0.1	1	1	3293.187542	1.00	1.00	1.00	1.00
9	22	2	1	1	64	4	2.0	2	2	2333.525350	1.00	1.00	1.00	1.00
9	22	2	1	1	65	4	2.0	3	3	1933.569490	1.00	1.00	1.00	1.00
9	22	2	1	1	66	3	-0.1	4	4	1630.841071	1.00	1.00	1.00	1.00
9	22	2	1	1	67	3	-0.1	1	1	1488.215681	1.00	1.00	1.00	1.00
9	22	2	1	1	68	3	-0.1	4	4	1623.861692	1.00	1.00	1.00	1.00
9	22	2	1	1	69	4	2.0	1	1	2263.856440	1.00	1.00	1.00	1.00
9	22	2	1	1	70	2	0.1	2	2	2007.675277	1.00	1.00	1.00	1.00
9	22	2	1	1	71	4	2.0	3	3	3066.063983	1.00	1.00	1.00	1.00
9	22	2	1	1	72	3	-0.1	2	2	3750.251219	1.00	1.00	1.00	1.00
9	22	2	1	1	73	2	0.1	2	2	1599.675936	1.00	1.00	1.00	1.00
9	22	2	1	1	74	2	0.1	4	4	2354.368782	1.00	1.00	1.00	1.00
9	22	2	1	1	75	2	0.1	1	1	1416.901031	1.00	1.00	1.00	1.00
9	22	2	1	1	76	1	-2.0	1	1	1639.046303	1.00	1.00	1.00	1.00
9	22	2	1	1	77	1	-2.0	2	2	1170.026079	1.00	1.00	1.00	1.00
9	22	2	1	1	78	3	-0.1	1	1	1616.827278	1.00	1.00	1.00	1.00
9	22	2	1	1	79	1	-2.0	4	4	1878.264696	1.00	1.00	1.00	1.00
9	22	2	1	1	80	3	-0.1	4	4	1254.146267	1.00	1.00	1.00	1.00
9	22	2	1	1	81	1	-2.0	1	1	1957.786255	1.00	1.00	1.00	1.00
9	22	2	1	1	82	1	-2.0	1	1	2370.340364	1.00	1.00	1.00	1.00
9	22	2	1	1	83	1	-2.0	2	2	1909.777919	1.00	1.00	1.00	1.00
9	22	2	1	1	84	3	-0.1	1	1	1605.097017	1.00	1.00	1.00	1.00
9	22	2	1	1	85	3	-0.1	3	3	1757.665849	1.00	1.00	1.00	1.00
9	22	2	1	1	86	2	0.1	2	2	2274.377051	1.00	1.00	1.00	1.00
9	22	2	1	1	87	3	-0.1	4	4	1274.781851	1.00	1.00	1.00	1.00
9	22	2	1	1	88	4	2.0	4	4	2810.140674	1.00	1.00	1.00	1.00
9	22	2	1	1	89	1	-2.0	4	4	2460.459081	1.00	1.00	1.00	1.00
9	22	2	1	1	90	2	0.1	3	3	1933.540995	1.00	1.00	1.00	1.00
9	22	2	1	1	91	2	0.1	1	1	1865.682650	1.00	1.00	1.00	1.00
9	22	2	1	1	92	1	-2.0	1	1	2571.866257	1.00	1.00	1.00	1.00
9	22	2	1	1	93	3	-0.1	2	2	1260.967525	1.00	1.00	1.00	1.00
9	22	2	1	1	94	4	2.0	1	1	1399.467530	1.00	1.00	1.00	1.00
9	22	2	1	1	95	2	0.1	1	1	1495.879504	1.00	1.00	1.00	1.00
9	22	2	1	1	96	2	0.1	2	2	1726.322759	1.00	1.00	1.00	1.00
9	22	2	1	2	1	1	-2.0	3	3	1648.345251	1.00	1.00	1.00	1.00
9	22	2	1	2	2	2	0.1	3	3	3197.853079	1.00	1.00	1.00	1.00
9	22	2	1	2	3	3	-0.1	4	4	1304.073283	1.00	1.00	1.00	1.00
9	22	2	1	2	4	1	-2.0	2	2	1469.785964	1.00	1.00	1.00	1.00
9	22	2	1	2	5	1	-2.0	3	3	2391.125408	1.00	1.00	1.00	1.00
9	22	2	1	2	6	1	-2.0	1	1	1194.874768	1.00	1.00	1.00	1.00
9	22	2	1	2	7	4	2.0	4	4	1588.049598	1.00	1.00	1.00	1.00
9	22	2	1	2	8	3	-0.1	1	1	1894.887479	1.00	1.00	1.00	1.00
9	22	2	1	2	9	3	-0.1	1	1	3149.563981	1.00	1.00	1.00	1.00
9	22	2	1	2	10	4	2.0	2	2	1933.526188	1.00	1.00	1.00	1.00
9	22	2	1	2	11	2	0.1	1	1	1533.090379	1.00	1.00	1.00	1.00
9	22	2	1	2	12	4	2.0	4	4	1116.791659	1.00	1.00	1.00	1.00
9	22	2	1	2	13	1	-2.0	1	1	2256.792414	1.00	1.00	1.00	1.00
9	22	2	1	2	14	1	-2.0	4	4	1593.242158	1.00	1.00	1.00	1.00
9	22	2	1	2	15	2	0.1	1	1	1458.426141	1.00	1.00	1.00	1.00
9	22	2	1	2	16	3	-0.1	3	3	1339.953821	1.00	1.00	1.00	1.00
9	22	2	1	2	17	3	-0.1	3	3	1656.696871	1.00	1.00	1.00	1.00
9	22	2	1	2	18	3	-0.1	2	2	1335.668919	1.00	1.00	1.00	1.00
9	22	2	1	2	19	4	2.0	1	1	1016.864155	1.00	1.00	1.00	1.00
9	22	2	1	2	20	3	-0.1	4	4	1616.884828	1.00	1.00	1.00	1.00
9	22	2	1	2	21	4	2.0	1	1	2240.530570	1.00	1.00	1.00	1.00
9	22	2	1	2	22	3	-0.1	2	2	2856.693798	1.00	1.00	1.00	1.00
9	22	2	1	2	23	2	0.1	2	2	1258.427817	1.00	1.00	1.00	1.00
9	22	2	1	2	24	4	2.0	1	1	1474.610600	1.00	1.00	1.00	1.00
9	22	2	1	2	25	4	2.0	2	2	1770.051501	1.00	1.00	1.00	1.00
9	22	2	1	2	26	3	-0.1	3	3	1733.291801	1.00	1.00	1.00	1.00
9	22	2	1	2	27	1	-2.0	4	4	1337.670290	1.00	1.00	1.00	1.00
9	22	2	1	2	28	4	2.0	4	4	1150.482533	1.00	1.00	1.00	1.00
9	22	2	1	2	29	2	0.1	3	3	2314.452535	1.00	1.00	1.00	1.00
9	22	2	1	2	30	2	0.1	4	4	1649.332248	1.00	1.00	1.00	1.00
9	22	2	1	2	31	3	-0.1	3	3	2137.876741	1.00	1.00	1.00	1.00
9	22	2	1	2	32	4	2.0	2	2	1181.509382	1.00	1.00	1.00	1.00
9	22	2	1	2	33	1	-2.0	4	4	1065.312770	1.00	1.00	1.00	1.00
9	22	2	1	2	34	3	-0.1	4	4	881.534106	1.00	1.00	1.00	1.00
9	22	2	1	2	35	2	0.1	1	1	1649.342025	1.00	1.00	1.00	1.00
9	22	2	1	2	36	2	0.1	3	3	2554.290559	1.00	1.00	1.00	1.00
9	22	2	1	2	37	1	-2.0	3	3	1406.329575	1.00	1.00	1.00	1.00
9	22	2	1	2	38	3	-0.1	1	1	1400.015365	1.00	1.00	1.00	1.00
9	22	2	1	2	39	2	0.1	1	1	1426.116448	1.00	1.00	1.00	1.00
9	22	2	1	2	40	4	2.0	3	3	1651.535600	1.00	1.00	1.00	1.00
9	22	2	1	2	41	1	-2.0	3	3	1419.368383	1.00	1.00	1.00	1.00
9	22	2	1	2	42	1	-2.0	2	2	1916.992802	1.00	1.00	1.00	1.00
9	22	2	1	2	43	2	0.1	4	4	2579.784023	1.00	1.00	1.00	1.00
9	22	2	1	2	44	4	2.0	3	3	1470.586625	1.00	1.00	1.00	1.00
9	22	2	1	2	45	2	0.1	2	2	1023.916727	1.00	1.00	1.00	1.00
9	22	2	1	2	46	1	-2.0	2	2	2634.713071	1.00	1.00	1.00	1.00
9	22	2	1	2	47	1	-2.0	2	2	2698.496038	1.00	1.00	1.00	1.00
9	22	2	1	2	48	1	-2.0	4	4	990.970361	1.00	1.00	1.00	1.00
9	22	2	1	2	49	4	2.0	3	4	1897.721917	1.00	1.00	1.00	1.00
9	22	2	1	2	50	4	2.0	1	1	1560.732160	1.00	1.00	1.00	1.00
9	22	2	1	2	51	1	-2.0	1	1	1660.998255	1.00	1.00	1.00	1.00
9	22	2	1	2	52	2	0.1	1	1	3116.149399	1.00	1.00	1.00	1.00
9	22	2	1	2	53	2	0.1	2	2	1433.537782	1.00	1.00	1.00	1.00
9	22	2	1	2	54	3	-0.1	2	2	1917.452358	1.00	1.00	1.00	1.00
9	22	2	1	2	55	2	0.1	2	2	2000.238298	1.00	1.00	1.00	1.00
9	22	2	1	2	56	4	2.0	4	4	1579.323070	1.00	1.00	1.00	1.00
9	22	2	1	2	57	3	-0.1	4	4	1604.676013	1.00	1.00	1.00	1.00
9	22	2	1	2	58	3	-0.1	1	1	1489.020532	1.00	1.00	1.00	1.00
9	22	2	1	2	59	4	2.0	2	2	1047.012400	1.00	1.00	1.00	1.00
9	22	2	1	2	60	4	2.0	2	2	783.308493	1.00	1.00	1.00	1.00
9	22	2	1	2	61	3	-0.1	3	3	2402.907632	1.00	1.00	1.00	1.00
9	22	2	1	2	62	3	-0.1	2	2	816.847113	1.00	1.00	1.00	1.00
9	22	2	1	2	63	3	-0.1	1	1	816.908015	1.00	1.00	1.00	1.00
9	22	2	1	2	64	1	-2.0	3	3	1983.783693	1.00	1.00	1.00	1.00
9	22	2	1	2	65	2	0.1	4	4	1316.900891	1.00	1.00	1.00	1.00
9	22	2	1	2	66	3	-0.1	4	4	1535.398773	1.00	1.00	1.00	1.00
9	22	2	1	2	67	3	-0.1	4	4	2507.429855	1.00	1.00	1.00	1.00
9	22	2	1	2	68	4	2.0	3	3	1793.169523	1.00	1.00	1.00	1.00
9	22	2	1	2	69	2	0.1	3	3	2347.490533	1.00	1.00	1.00	1.00
9	22	2	1	2	70	3	-0.1	2	2	1016.870859	1.00	1.00	1.00	1.00
9	22	2	1	2	71	4	2.0	4	4	1044.954317	1.00	1.00	1.00	1.00
9	22	2	1	2	72	2	0.1	3	3	2333.534011	1.00	1.00	1.00	1.00
9	22	2	1	2	73	1	-2.0	4	4	3433.552868	1.00	1.00	1.00	1.00
9	22	2	1	2	74	4	2.0	1	1	2442.337224	1.00	1.00	1.00	1.00
9	22	2	1	2	75	4	2.0	4	4	1450.297175	1.00	1.00	1.00	1.00
9	22	2	1	2	76	2	0.1	4	4	1435.423497	1.00	1.00	1.00	1.00
9	22	2	1	2	77	4	2.0	3	3	1516.898656	1.00	1.00	1.00	1.00
9	22	2	1	2	78	3	-0.1	2	2	1160.438827	1.00	1.00	1.00	1.00
9	22	2	1	2	79	1	-2.0	1	1	1765.490865	1.00	1.00	1.00	1.00
9	22	2	1	2	80	1	-2.0	2	2	1479.273204	1.00	1.00	1.00	1.00
9	22	2	1	2	81	4	2.0	2	2	1608.321728	1.00	1.00	1.00	1.00
9	22	2	1	2	82	4	2.0	3	3	1728.524156	1.00	1.00	1.00	1.00
9	22	2	1	2	83	2	0.1	2	2	1335.352957	1.00	1.00	1.00	1.00
9	22	2	1	2	84	1	-2.0	1	1	1556.075702	1.00	1.00	1.00	1.00
9	22	2	1	2	85	2	0.1	4	4	1184.079541	1.00	1.00	1.00	1.00
9	22	2	1	2	86	1	-2.0	4	4	2042.250342	1.00	1.00	1.00	1.00
9	22	2	1	2	87	3	-0.1	3	3	1316.873234	1.00	1.00	1.00	1.00
9	22	2	1	2	88	1	-2.0	1	1	1569.965457	1.00	1.00	1.00	1.00
9	22	2	1	2	89	2	0.1	1	1	1172.535057	1.00	1.00	1.00	1.00
9	22	2	1	2	90	1	-2.0	3	3	1280.442347	1.00	1.00	1.00	1.00
9	22	2	1	2	91	4	2.0	1	1	1574.540060	1.00	1.00	1.00	1.00
9	22	2	1	2	92	2	0.1	3	3	1419.196853	1.00	1.00	1.00	1.00
9	22	2	1	2	93	2	0.1	2	2	2500.562502	1.00	1.00	1.00	1.00
9	22	2	1	2	94	3	-0.1	1	1	1816.847672	1.00	1.00	1.00	1.00
9	22	2	1	2	95	1	-2.0	2	2	821.005463	1.00	1.00	1.00	1.00
9	22	2	1	2	96	2	0.1	4	4	1566.044008	1.00	1.00	1.00	1.00
10	25	1	1	1	1	4	-0.1	4	3	NaN	1.00	1.00	1.00	1.00
10	25	1	1	1	2	1	-2.0	4	4	3645.633174	1.00	1.00	1.00	1.00
10	25	1	1	1	3	3	2.0	3	3	1733.709731	1.00	1.00	1.00	1.00
10	25	1	1	1	4	1	-2.0	1	1	1562.907018	1.00	1.00	1.00	1.00
10	25	1	1	1	5	4	-0.1	2	2	1247.875079	1.00	1.00	1.00	1.00
10	25	1	1	1	6	4	-0.1	2	2	8887.217509	1.00	1.00	1.00	1.00
10	25	1	1	1	7	1	-2.0	2	2	1871.235031	1.00	1.00	1.00	1.00
10	25	1	1	1	8	1	-2.0	3	3	2751.872095	1.00	1.00	1.00	1.00
10	25	1	1	1	9	3	2.0	4	4	2405.273296	1.00	1.00	1.00	1.00
10	25	1	1	1	10	1	-2.0	2	2	3650.263092	1.00	1.00	1.00	1.00
10	25	1	1	1	11	4	-0.1	4	4	2433.564322	1.00	1.00	1.00	1.00
10	25	1	1	1	12	1	-2.0	2	2	1591.985294	1.00	1.00	1.00	1.00
10	25	1	1	1	13	2	0.1	4	4	4257.390255	1.00	1.00	1.00	1.00
10	25	1	1	1	14	1	-2.0	3	3	2139.939573	1.00	1.00	1.00	1.00
10	25	1	1	1	15	2	0.1	2	2	1496.020304	1.00	1.00	1.00	1.00
10	25	1	1	1	16	3	2.0	3	3	7900.295429	1.00	1.00	1.00	1.00
10	25	1	1	1	17	4	-0.1	3	3	7399.938260	1.00	1.00	1.00	1.00
10	25	1	1	1	18	2	0.1	3	3	5928.911077	1.00	1.00	1.00	1.00
10	25	1	1	1	19	2	0.1	3	3	4692.440240	1.00	1.00	1.00	1.00
10	25	1	1	1	20	4	-0.1	2	2	7400.260648	1.00	1.00	1.00	1.00
10	25	1	1	1	21	2	0.1	1	1	3375.997508	1.00	1.00	1.00	1.00
10	25	1	1	1	22	2	0.1	3	3	3682.430588	1.00	1.00	1.00	1.00
10	25	1	1	1	23	1	-2.0	4	2	2609.434160	1.00	1.00	1.00	1.00
10	25	1	1	1	24	4	-0.1	3	3	1362.744986	1.00	1.00	1.00	1.00
10	25	1	1	1	25	1	-2.0	3	3	1241.163612	1.00	1.00	1.00	1.00
10	25	1	1	1	26	3	2.0	2	2	2289.453269	1.00	1.00	1.00	1.00
10	25	1	1	1	27	1	-2.0	1	1	1816.970313	1.00	1.00	1.00	1.00
10	25	1	1	1	28	1	-2.0	4	4	2145.936984	1.00	1.00	1.00	1.00
10	25	1	1	1	29	3	2.0	3	3	1614.813615	1.00	1.00	1.00	1.00
10	25	1	1	1	30	1	-2.0	3	3	2209.056458	1.00	1.00	1.00	1.00
10	25	1	1	1	31	4	-0.1	1	1	2355.014394	1.00	1.00	1.00	1.00
10	25	1	1	1	32	2	0.1	2	2	1983.640938	1.00	1.00	1.00	1.00
10	25	1	1	1	33	3	2.0	1	1	3666.400339	1.00	1.00	1.00	1.00
10	25	1	1	1	34	4	-0.1	1	1	2251.107054	1.00	1.00	1.00	1.00
10	25	1	1	1	35	2	0.1	1	1	2868.009482	1.00	1.00	1.00	1.00
10	25	1	1	1	36	4	-0.1	2	2	1642.229669	1.00	1.00	1.00	1.00
10	25	1	1	1	37	3	2.0	1	1	1435.545858	1.00	1.00	1.00	1.00
10	25	1	1	1	38	2	0.1	1	1	1316.865412	1.00	1.00	1.00	1.00
10	25	1	1	1	39	2	0.1	4	4	3252.040413	1.00	1.00	1.00	1.00
10	25	1	1	1	40	2	0.1	4	4	1747.006393	1.00	1.00	1.00	1.00
10	25	1	1	1	41	2	0.1	3	3	1705.267290	1.00	1.00	1.00	1.00
10	25	1	1	1	42	2	0.1	3	3	1516.857310	1.00	1.00	1.00	1.00
10	25	1	1	1	43	3	2.0	4	4	1372.438676	1.00	1.00	1.00	1.00
10	25	1	1	1	44	4	-0.1	4	4	1391.898691	1.00	1.00	1.00	1.00
10	25	1	1	1	45	4	-0.1	3	3	2250.620679	1.00	1.00	1.00	1.00
10	25	1	1	1	46	1	-2.0	4	4	1124.118009	1.00	1.00	1.00	1.00
10	25	1	1	1	47	1	-2.0	2	2	1737.969770	1.00	1.00	1.00	1.00
10	25	1	1	1	48	3	2.0	2	2	1342.261936	1.00	1.00	1.00	1.00
10	25	1	1	1	49	4	-0.1	1	1	2011.674389	1.00	1.00	1.00	1.00
10	25	1	1	1	50	3	2.0	2	2	1485.771795	1.00	1.00	1.00	1.00
10	25	1	1	1	51	4	-0.1	2	2	4109.526490	1.00	1.00	1.00	1.00
10	25	1	1	1	52	2	0.1	4	4	1897.591174	1.00	1.00	1.00	1.00
10	25	1	1	1	53	1	-2.0	3	3	2733.620055	1.00	1.00	1.00	1.00
10	25	1	1	1	54	2	0.1	4	4	2957.289823	1.00	1.00	1.00	1.00
10	25	1	1	1	55	3	2.0	3	3	3250.202749	1.00	1.00	1.00	1.00
10	25	1	1	1	56	4	-0.1	3	3	1586.418944	1.00	1.00	1.00	1.00
10	25	1	1	1	57	3	2.0	3	3	1381.992404	1.00	1.00	1.00	1.00
10	25	1	1	1	58	4	-0.1	1	1	1474.827387	1.00	1.00	1.00	1.00
10	25	1	1	1	59	3	2.0	2	2	1296.655022	1.00	1.00	1.00	1.00
10	25	1	1	1	60	1	-2.0	3	3	2254.691588	1.00	1.00	1.00	1.00
10	25	1	1	1	61	4	-0.1	4	4	2297.107593	1.00	1.00	1.00	1.00
10	25	1	1	1	62	4	-0.1	4	4	1926.132511	1.00	1.00	1.00	1.00
10	25	1	1	1	63	3	2.0	1	1	2333.556919	1.00	1.00	1.00	1.00
10	25	1	1	1	64	4	-0.1	2	2	1416.824485	1.00	1.00	1.00	1.00
10	25	1	1	1	65	4	-0.1	3	3	2212.354363	1.00	1.00	1.00	1.00
10	25	1	1	1	66	3	2.0	4	4	2270.039349	1.00	1.00	1.00	1.00
10	25	1	1	1	67	3	2.0	1	1	1485.978246	1.00	1.00	1.00	1.00
10	25	1	1	1	68	3	2.0	4	4	1965.092770	1.00	1.00	1.00	1.00
10	25	1	1	1	69	4	-0.1	1	1	1297.539771	1.00	1.00	1.00	1.00
10	25	1	1	1	70	2	0.1	2	2	2063.345481	1.00	1.00	1.00	1.00
10	25	1	1	1	71	4	-0.1	3	3	2533.547979	1.00	1.00	1.00	1.00
10	25	1	1	1	72	3	2.0	2	2	1926.122175	1.00	1.00	1.00	1.00
10	25	1	1	1	73	2	0.1	2	2	1699.172381	1.00	1.00	1.00	1.00
10	25	1	1	1	74	2	0.1	4	4	1769.555628	1.00	1.00	1.00	1.00
10	25	1	1	1	75	2	0.1	1	1	2756.445023	1.00	1.00	1.00	1.00
10	25	1	1	1	76	1	-2.0	1	1	1297.642857	1.00	1.00	1.00	1.00
10	25	1	1	1	77	1	-2.0	2	2	961.439792	1.00	1.00	1.00	1.00
10	25	1	1	1	78	3	2.0	1	1	1371.641647	1.00	1.00	1.00	1.00
10	25	1	1	1	79	1	-2.0	4	4	1824.592790	1.00	1.00	1.00	1.00
10	25	1	1	1	80	3	2.0	4	4	1353.912578	1.00	1.00	1.00	1.00
10	25	1	1	1	81	1	-2.0	1	1	1316.770428	1.00	1.00	1.00	1.00
10	25	1	1	1	82	1	-2.0	1	1	1477.499235	1.00	1.00	1.00	1.00
10	25	1	1	1	83	1	-2.0	2	2	1365.219602	1.00	1.00	1.00	1.00
10	25	1	1	1	84	3	2.0	1	1	1560.734674	1.00	1.00	1.00	1.00
10	25	1	1	1	85	3	2.0	3	3	1723.781933	1.00	1.00	1.00	1.00
10	25	1	1	1	86	2	0.1	2	2	2019.371177	1.00	1.00	1.00	1.00
10	25	1	1	1	87	3	2.0	4	4	1396.895974	1.00	1.00	1.00	1.00
10	25	1	1	1	88	4	-0.1	4	4	1638.844322	1.00	1.00	1.00	1.00
10	25	1	1	1	89	1	-2.0	4	4	1487.807808	1.00	1.00	1.00	1.00
10	25	1	1	1	90	2	0.1	3	3	1870.732453	1.00	1.00	1.00	1.00
10	25	1	1	1	91	2	0.1	1	1	1135.385363	1.00	1.00	1.00	1.00
10	25	1	1	1	92	1	-2.0	1	1	1740.016119	1.00	1.00	1.00	1.00
10	25	1	1	1	93	3	2.0	2	2	1242.678329	1.00	1.00	1.00	1.00
10	25	1	1	1	94	4	-0.1	1	1	995.126196	1.00	1.00	1.00	1.00
10	25	1	1	1	95	2	0.1	1	1	1016.889577	1.00	1.00	1.00	1.00
10	25	1	1	1	96	2	0.1	2	2	974.500111	1.00	1.00	1.00	1.00
10	25	1	1	2	1	3	2.0	3	3	1165.002815	1.00	1.00	1.00	1.00
10	25	1	1	2	2	1	-2.0	4	4	1534.050277	1.00	1.00	1.00	1.00
10	25	1	1	2	3	4	-0.1	3	3	820.897349	1.00	1.00	1.00	1.00
10	25	1	1	2	4	4	-0.1	3	3	1069.865025	1.00	1.00	1.00	1.00
10	25	1	1	2	5	3	2.0	2	2	816.826720	1.00	1.00	1.00	1.00
10	25	1	1	2	6	4	-0.1	2	2	1567.732212	1.00	1.00	1.00	1.00
10	25	1	1	2	7	4	-0.1	2	2	1387.562106	1.00	1.00	1.00	1.00
10	25	1	1	2	8	2	0.1	2	2	1326.040600	1.00	1.00	1.00	1.00
10	25	1	1	2	9	4	-0.1	3	3	1781.309915	1.00	1.00	1.00	1.00
10	25	1	1	2	10	1	-2.0	2	2	1183.621103	1.00	1.00	1.00	1.00
10	25	1	1	2	11	2	0.1	1	1	1082.045902	1.00	1.00	1.00	1.00
10	25	1	1	2	12	3	2.0	4	4	1216.847951	1.00	1.00	1.00	1.00
10	25	1	1	2	13	3	2.0	1	1	1116.804231	1.00	1.00	1.00	1.00
10	25	1	1	2	14	1	-2.0	3	3	1706.640928	1.00	1.00	1.00	1.00
10	25	1	1	2	15	4	-0.1	1	1	1116.931062	1.00	1.00	1.00	1.00
10	25	1	1	2	16	2	0.1	1	1	1239.972678	1.00	1.00	1.00	1.00
10	25	1	1	2	17	2	0.1	4	4	1353.740769	1.00	1.00	1.00	1.00
10	25	1	1	2	18	4	-0.1	4	4	923.765171	1.00	1.00	1.00	1.00
10	25	1	1	2	19	4	-0.1	2	2	1276.814511	1.00	1.00	1.00	1.00
10	25	1	1	2	20	4	-0.1	1	1	1369.980263	1.00	1.00	1.00	1.00
10	25	1	1	2	21	3	2.0	2	2	1176.129648	1.00	1.00	1.00	1.00
10	25	1	1	2	22	2	0.1	1	1	1146.823130	1.00	1.00	1.00	1.00
10	25	1	1	2	23	1	-2.0	2	2	1100.229778	1.00	1.00	1.00	1.00
10	25	1	1	2	24	4	-0.1	4	4	1037.843637	1.00	1.00	1.00	1.00
10	25	1	1	2	25	1	-2.0	2	2	1216.821970	1.00	1.00	1.00	1.00
10	25	1	1	2	26	2	0.1	4	4	1370.569444	1.00	1.00	1.00	1.00
10	25	1	1	2	27	4	-0.1	4	4	1444.552590	1.00	1.00	1.00	1.00
10	25	1	1	2	28	4	-0.1	2	2	1245.391803	1.00	1.00	1.00	1.00
10	25	1	1	2	29	4	-0.1	3	3	926.073565	1.00	1.00	1.00	1.00
10	25	1	1	2	30	3	2.0	3	3	1419.204955	1.00	1.00	1.00	1.00
10	25	1	1	2	31	4	-0.1	1	1	1133.107420	1.00	1.00	1.00	1.00
10	25	1	1	2	32	1	-2.0	3	3	1330.769693	1.00	1.00	1.00	1.00
10	25	1	1	2	33	1	-2.0	3	3	3456.664185	1.00	1.00	1.00	1.00
10	25	1	1	2	34	4	-0.1	3	3	1193.328202	1.00	1.00	1.00	1.00
10	25	1	1	2	35	4	-0.1	1	1	890.633865	1.00	1.00	1.00	1.00
10	25	1	1	2	36	1	-2.0	1	1	1435.409528	1.00	1.00	1.00	1.00
10	25	1	1	2	37	3	2.0	3	3	1228.594416	1.00	1.00	1.00	1.00
10	25	1	1	2	38	2	0.1	3	3	1800.108673	1.00	1.00	1.00	1.00
10	25	1	1	2	39	3	2.0	3	3	1216.857729	1.00	1.00	1.00	1.00
10	25	1	1	2	40	4	-0.1	2	2	1393.946158	1.00	1.00	1.00	1.00
10	25	1	1	2	41	1	-2.0	1	1	867.961151	1.00	1.00	1.00	1.00
10	25	1	1	2	42	4	-0.1	1	1	1533.156309	1.00	1.00	1.00	1.00
10	25	1	1	2	43	2	0.1	2	2	944.507193	1.00	1.00	1.00	1.00
10	25	1	1	2	44	4	-0.1	2	2	981.639566	1.00	1.00	1.00	1.00
10	25	1	1	2	45	3	2.0	3	3	1442.141669	1.00	1.00	1.00	1.00
10	25	1	1	2	46	2	0.1	4	4	1716.926034	1.00	1.00	1.00	1.00
10	25	1	1	2	47	3	2.0	1	1	1088.281611	1.00	1.00	1.00	1.00
10	25	1	1	2	48	2	0.1	2	2	1030.734912	1.00	1.00	1.00	1.00
10	25	1	1	2	49	1	-2.0	4	4	1360.513138	1.00	1.00	1.00	1.00
10	25	1	1	2	50	2	0.1	4	4	1539.916665	1.00	1.00	1.00	1.00
10	25	1	1	2	51	3	2.0	1	1	1081.498347	1.00	1.00	1.00	1.00
10	25	1	1	2	52	2	0.1	4	4	1360.599182	1.00	1.00	1.00	1.00
10	25	1	1	2	53	2	0.1	1	1	1533.042049	1.00	1.00	1.00	1.00
10	25	1	1	2	54	3	2.0	4	4	1330.831432	1.00	1.00	1.00	1.00
10	25	1	1	2	55	2	0.1	2	2	1152.112908	1.00	1.00	1.00	1.00
10	25	1	1	2	56	3	2.0	3	3	1467.723132	1.00	1.00	1.00	1.00
10	25	1	1	2	57	1	-2.0	1	1	892.542488	1.00	1.00	1.00	1.00
10	25	1	1	2	58	3	2.0	1	1	1658.791830	1.00	1.00	1.00	1.00
10	25	1	1	2	59	2	0.1	3	3	3550.247029	1.00	1.00	1.00	1.00
10	25	1	1	2	60	1	-2.0	1	1	1416.851024	1.00	1.00	1.00	1.00
10	25	1	1	2	61	1	-2.0	4	4	2267.456059	1.00	1.00	1.00	1.00
10	25	1	1	2	62	3	2.0	2	2	1697.551225	1.00	1.00	1.00	1.00
10	25	1	1	2	63	3	2.0	4	4	2535.893808	1.00	1.00	1.00	1.00
10	25	1	1	2	64	1	-2.0	3	3	2358.985011	1.00	1.00	1.00	1.00
10	25	1	1	2	65	4	-0.1	4	4	1170.791819	1.00	1.00	1.00	1.00
10	25	1	1	2	66	2	0.1	2	2	1221.552460	1.00	1.00	1.00	1.00
10	25	1	1	2	67	1	-2.0	1	1	1160.878268	1.00	1.00	1.00	1.00
10	25	1	1	2	68	1	-2.0	4	4	1516.851164	1.00	1.00	1.00	1.00
10	25	1	1	2	69	4	-0.1	3	3	1616.841805	1.00	1.00	1.00	1.00
10	25	1	1	2	70	3	2.0	2	2	1172.698765	1.00	1.00	1.00	1.00
10	25	1	1	2	71	3	2.0	4	4	1519.238618	1.00	1.00	1.00	1.00
10	25	1	1	2	72	1	-2.0	2	2	1846.041885	1.00	1.00	1.00	1.00
10	25	1	1	2	73	1	-2.0	3	3	1565.283577	1.00	1.00	1.00	1.00
10	25	1	1	2	74	1	-2.0	3	3	1458.385633	1.00	1.00	1.00	1.00
10	25	1	1	2	75	3	2.0	2	2	1281.290499	1.00	1.00	1.00	1.00
10	25	1	1	2	76	2	0.1	1	1	953.834635	1.00	1.00	1.00	1.00
10	25	1	1	2	77	3	2.0	4	4	1079.013953	1.00	1.00	1.00	1.00
10	25	1	1	2	78	1	-2.0	4	4	1416.905780	1.00	1.00	1.00	1.00
10	25	1	1	2	79	3	2.0	1	1	2463.550814	1.00	1.00	1.00	1.00
10	25	1	1	2	80	2	0.1	3	3	1358.532160	1.00	1.00	1.00	1.00
10	25	1	1	2	81	3	2.0	4	4	1179.092874	1.00	1.00	1.00	1.00
10	25	1	1	2	82	2	0.1	3	3	1239.862329	1.00	1.00	1.00	1.00
10	25	1	1	2	83	2	0.1	1	1	1121.520473	1.00	1.00	1.00	1.00
10	25	1	1	2	84	2	0.1	3	3	1367.737520	1.00	1.00	1.00	1.00
10	25	1	1	2	85	1	-2.0	4	4	1226.184613	1.00	1.00	1.00	1.00
10	25	1	1	2	86	2	0.1	4	4	1188.487922	1.00	1.00	1.00	1.00
10	25	1	1	2	87	1	-2.0	2	2	1360.649468	1.00	1.00	1.00	1.00
10	25	1	1	2	88	1	-2.0	2	2	1217.529323	1.00	1.00	1.00	1.00
10	25	1	1	2	89	4	-0.1	4	4	1244.593936	1.00	1.00	1.00	1.00
10	25	1	1	2	90	3	2.0	2	2	933.047915	1.00	1.00	1.00	1.00
10	25	1	1	2	91	2	0.1	3	3	1635.374049	1.00	1.00	1.00	1.00
10	25	1	1	2	92	4	-0.1	1	1	1179.056556	1.00	1.00	1.00	1.00
10	25	1	1	2	93	1	-2.0	1	1	1182.042131	1.00	1.00	1.00	1.00
10	25	1	1	2	94	4	-0.1	4	4	1716.865412	1.00	1.00	1.00	1.00
10	25	1	1	2	95	2	0.1	2	2	1161.140313	1.00	1.00	1.00	1.00
10	25	1	1	2	96	3	2.0	1	1	1216.875608	1.00	1.00	1.00	1.00
11	29	2	1	1	1	4	-0.1	4	1	NaN	0.00	0.75	0.50	1.00
11	29	2	1	1	2	1	-2.0	4	4	7683.563693	0.00	0.75	0.50	1.00
11	29	2	1	1	3	3	0.1	3	3	2885.767605	0.00	0.75	0.50	1.00
11	29	2	1	1	4	1	-2.0	1	1	1774.915527	0.00	0.75	0.50	1.00
11	29	2	1	1	5	4	-0.1	2	2	2681.995896	0.00	0.75	0.50	1.00
11	29	2	1	1	6	4	-0.1	2	2	2184.047414	0.00	0.75	0.50	1.00
11	29	2	1	1	7	1	-2.0	2	2	1716.901450	0.00	0.75	0.50	1.00
11	29	2	1	1	8	1	-2.0	3	3	1488.905154	0.00	0.75	0.50	1.00
11	29	2	1	1	9	3	0.1	4	4	2784.251350	0.00	0.75	0.50	1.00
11	29	2	1	1	10	1	-2.0	2	2	1757.937950	0.00	0.75	0.50	1.00
11	29	2	1	1	11	4	-0.1	4	2	1168.546282	0.00	0.75	0.50	1.00
11	29	2	1	1	12	1	-2.0	2	2	1876.598562	0.00	0.75	0.50	1.00
11	29	2	1	1	13	2	2.0	4	4	1372.298155	0.00	0.75	0.50	1.00
11	29	2	1	1	14	1	-2.0	3	3	2033.573820	0.00	0.75	0.50	1.00
11	29	2	1	1	15	2	2.0	2	2	1545.398926	0.00	0.75	0.50	1.00
11	29	2	1	1	16	3	0.1	3	3	1758.332134	0.00	0.75	0.50	1.00
11	29	2	1	1	17	4	-0.1	3	3	1675.079654	0.00	0.75	0.50	1.00
11	29	2	1	1	18	2	2.0	3	3	1516.986656	0.00	0.75	0.50	1.00
11	29	2	1	1	19	2	2.0	3	3	1590.365535	0.00	0.75	0.50	1.00
11	29	2	1	1	20	4	-0.1	2	2	1235.318735	0.00	0.75	0.50	1.00
11	29	2	1	1	21	2	2.0	1	1	2339.925046	0.00	0.75	0.50	1.00
11	29	2	1	1	22	2	2.0	3	3	2289.107694	0.00	0.75	0.50	1.00
11	29	2	1	1	23	1	-2.0	4	4	1690.674094	0.00	0.75	0.50	1.00
11	29	2	1	1	24	4	-0.1	3	3	2399.991340	0.00	0.75	0.50	1.00
11	29	2	1	1	25	1	-2.0	3	3	2300.046794	0.00	0.75	0.50	1.00
11	29	2	1	1	26	3	0.1	2	2	1321.483317	0.00	0.75	0.50	1.00
11	29	2	1	1	27	1	-2.0	1	1	2016.842643	0.00	0.75	0.50	1.00
11	29	2	1	1	28	1	-2.0	4	4	2081.054715	0.00	0.75	0.50	1.00
11	29	2	1	1	29	3	0.1	3	3	1737.603802	0.00	0.75	0.50	1.00
11	29	2	1	1	30	1	-2.0	3	3	1774.391438	0.00	0.75	0.50	1.00
11	29	2	1	1	31	4	-0.1	1	1	1489.760849	0.00	0.75	0.50	1.00
11	29	2	1	1	32	2	2.0	2	4	2025.178340	0.00	0.75	0.50	1.00
11	29	2	1	1	33	3	0.1	1	3	1769.783031	0.00	0.75	0.50	1.00
11	29	2	1	1	34	4	-0.1	1	1	1998.737270	0.00	0.75	0.50	1.00
11	29	2	1	1	35	2	2.0	1	1	2184.953116	0.00	0.75	0.50	1.00
11	29	2	1	1	36	4	-0.1	2	2	1458.587055	0.00	0.75	0.50	1.00
11	29	2	1	1	37	3	0.1	1	1	1690.612075	0.00	0.75	0.50	1.00
11	29	2	1	1	38	2	2.0	1	1	1970.175539	0.00	0.75	0.50	1.00
11	29	2	1	1	39	2	2.0	4	4	1519.186098	0.00	0.75	0.50	1.00
11	29	2	1	1	40	2	2.0	4	4	1523.783051	0.00	0.75	0.50	1.00
11	29	2	1	1	41	2	2.0	3	3	2554.255918	0.00	0.75	0.50	1.00
11	29	2	1	1	42	2	2.0	3	3	1116.889437	0.00	0.75	0.50	1.00
11	29	2	1	1	43	3	0.1	4	4	1595.602234	0.00	0.75	0.50	1.00
11	29	2	1	1	44	4	-0.1	4	4	1382.507833	0.00	0.75	0.50	1.00
11	29	2	1	1	45	4	-0.1	3	3	1826.400841	0.00	0.75	0.50	1.00
11	29	2	1	1	46	1	-2.0	4	4	1416.845158	0.00	0.75	0.50	1.00
11	29	2	1	1	47	1	-2.0	2	2	2285.805039	0.00	0.75	0.50	1.00
11	29	2	1	1	48	3	0.1	2	2	1502.328369	0.00	0.75	0.50	1.00
11	29	2	1	1	49	4	-0.1	1	1	2059.768769	0.00	0.75	0.50	1.00
11	29	2	1	1	50	3	0.1	2	2	1460.463271	0.00	0.75	0.50	1.00
11	29	2	1	1	51	4	-0.1	2	2	1483.682982	0.00	0.75	0.50	1.00
11	29	2	1	1	52	2	2.0	4	4	1681.933039	0.00	0.75	0.50	1.00
11	29	2	1	1	53	1	-2.0	3	3	1835.542227	0.00	0.75	0.50	1.00
11	29	2	1	1	54	2	2.0	4	4	2059.722954	0.00	0.75	0.50	1.00
11	29	2	1	1	55	3	0.1	3	4	1964.227018	0.00	0.75	0.50	1.00
11	29	2	1	1	56	4	-0.1	3	3	1430.085947	0.00	0.75	0.50	1.00
11	29	2	1	1	57	3	0.1	3	3	2055.863804	0.00	0.75	0.50	1.00
11	29	2	1	1	58	4	-0.1	1	1	1968.342625	0.00	0.75	0.50	1.00
11	29	2	1	1	59	3	0.1	2	2	1616.892650	0.00	0.75	0.50	1.00
11	29	2	1	1	60	1	-2.0	3	3	1886.490881	0.00	0.75	0.50	1.00
11	29	2	1	1	61	4	-0.1	4	4	1702.608292	0.00	0.75	0.50	1.00
11	29	2	1	1	62	4	-0.1	4	4	1283.569280	0.00	0.75	0.50	1.00
11	29	2	1	1	63	3	0.1	1	1	2019.166961	0.00	0.75	0.50	1.00
11	29	2	1	1	64	4	-0.1	2	2	1773.233470	0.00	0.75	0.50	1.00
11	29	2	1	1	65	4	-0.1	3	3	1009.908801	0.00	0.75	0.50	1.00
11	29	2	1	1	66	3	0.1	4	4	2668.768517	0.00	0.75	0.50	1.00
11	29	2	1	1	67	3	0.1	1	1	2106.968344	0.00	0.75	0.50	1.00
11	29	2	1	1	68	3	0.1	4	4	1465.051005	0.00	0.75	0.50	1.00
11	29	2	1	1	69	4	-0.1	1	1	2133.529261	0.00	0.75	0.50	1.00
11	29	2	1	1	70	2	2.0	2	2	1693.491212	0.00	0.75	0.50	1.00
11	29	2	1	1	71	4	-0.1	3	3	1716.910389	0.00	0.75	0.50	1.00
11	29	2	1	1	72	3	0.1	2	2	1619.290441	0.00	0.75	0.50	1.00
11	29	2	1	1	73	2	2.0	2	2	1371.245507	0.00	0.75	0.50	1.00
11	29	2	1	1	74	2	2.0	4	4	1295.177739	0.00	0.75	0.50	1.00
11	29	2	1	1	75	2	2.0	1	1	1693.433104	0.00	0.75	0.50	1.00
11	29	2	1	1	76	1	-2.0	1	1	3014.197615	0.00	0.75	0.50	1.00
11	29	2	1	1	77	1	-2.0	2	2	1830.682950	0.00	0.75	0.50	1.00
11	29	2	1	1	78	3	0.1	1	1	1865.431500	0.00	0.75	0.50	1.00
11	29	2	1	1	79	1	-2.0	4	4	1856.155461	0.00	0.75	0.50	1.00
[truncated: 2,609 more rows]
