# Supplementary material for: Associations with monetary values do not influence access to awareness for faces
Source: PeerJ. 2021 Mar 15;9:e10875. doi: 10.7717/peerj.10875 (PMC7971078; doi:10.7717/peerj.10875)
Supplement: Supplemental Information 2 [file peerj-09-10875-s002.txt]

The columns of the data file contain the following information: 
(1) Subject ID. 
(2) Age. 
(3) Sex (1 = female, 2 = male). 
(4) Handedness (1 = right, 2 = left). 
(5) BCFS session (1 = before conditioning, 2 = after conditioning). 
(6) Trial number.
(7) Face exemplar.
(8) Associated value of the face stimulus in each trial. 
(9) Location (i.e. quadrant) of the face in each trial. 
(10) Participant's response regarding the face location in each trial. 
(11) Response time in each trial. 
(12) Accuracy across the query trials in the first conditioning block. 
(13) Accuracy across the query trials in the second conditioning block. 
(14) Accuracy across the query trials in the third conditioning block. 
(15) Accuracy across the query trials in the fourth conditioning block.
